# Supplementary material for: Management of analgosedation during noninvasive respiratory support: an expert Delphi consensus document developed by the Italian Society of Anesthesia, Analgesia, Resuscitation and Intensive Care (SIAARTI)
Source: J Anesth Analg Crit Care. 2024 Sep 30;4:68. doi: 10.1186/s44158-024-00203-0 (PMC11441104; doi:10.1186/s44158-024-00203-0)
Supplement: Supplementary file 2 — Supplementary Material 2. List of included papers. [file 44158_2024_203_MOESM2_ESM.xlsx]

## Sheet: included studies
title	year	month	day	journal	issn	volume	issue	pages	authors	url	language	publisher	location	abstract	notes	doi	pubmed_id	pmc_id
Sedation and analgesia strategies for non-invasive mechanical ventilation: A systematic review and meta-analysis.	2023	9	26	Heart & lung : the journal of critical care	1527-3288 (Electronic)	63		42-50	Yang B and Gao L and Tong Z	https://pubmed.ncbi.nlm.nih.gov/37769542/	eng		United States			10.1016/j.hrtlng.2023.09.005	37769542
Non-invasive ventilatory support and high-flow nasal oxygen as first-line treatment of acute hypoxemic respiratory failure and ARDS.	2021	8		Intensive care medicine	1432-1238 (Electronic)	47	8	851-866	Grieco DL and Maggiore SM and Roca O and Spinelli E and Patel BK and Thille AW and Barbas CSV and de Acilu MG and Cutuli SL and Bongiovanni F and Amato M and Frat JP and Mauri T and Kress JP and Mancebo J and Antonelli M	https://pubmed.ncbi.nlm.nih.gov/34232336/	eng		United States			10.1007/s00134-021-06459-2	34232336	PMC8261815
The opinion of French pulmonologists and palliative care physicians on non-invasive ventilation during palliative sedation at end of life: a nationwide survey.	2021	5	17	BMC palliative care	1472-684X (Electronic)	20	1	68	Guastella V and Piwko G and Greil A and Lambert C and Lautrette A	https://pubmed.ncbi.nlm.nih.gov/34001065/	eng		England			10.1186/s12904-021-00755-w	34001065	PMC8130279
Impact of sedation and analgesia during noninvasive positive pressure ventilation on outcome: a marginal structural model causal analysis.	2015	9		Intensive care medicine	1432-1238 (Electronic)	41	9	1586-600	Muriel A and Peñuelas O and Frutos-Vivar F and Arroliga AC and Abraira V and Thille AW and Brochard L and Nin N and Davies AR and Amin P and Du B and Raymondos K and Rios F and Violi DA and Maggiore SM and Soares MA and González M and Abroug F and Bülow HH and Hurtado J and Kuiper MA and Moreno RP and Zeggwagh AA and Villagómez AJ and Jibaja M and Soto L and D'Empaire G and Matamis D and Koh Y an…	https://pubmed.ncbi.nlm.nih.gov/25971392/	eng		United States			10.1007/s00134-015-3854-6	25971392
Remifentanil versus Dexmedetomidine in Cardiac Surgery Patients with Noninvasive Ventilation Intolerance: Protocol for the REDNIVI Trial.	2022	3	4	Reviews in cardiovascular medicine	1530-6550 (Print)	23	3	84	Luo MH and Hao GW and Liu K and Yin K and Yu SJ and Wang H and Su Y and Luo JC and Wei YQ and Wang YH and Pan WQ and Tu GW and Luo Z	https://pubmed.ncbi.nlm.nih.gov/35345251/	eng		Singapore			10.31083/j.rcm2303084	35345251
The Use of Dexmedetomidine in the Emergency Department: A Cohort Study.	2021	8	22	The western journal of emergency medicine	1936-9018 (Electronic)	22	5	1202-1209	Sinnott J and Holthaus CV and Ablordeppey E and Wessman BT and Roberts BW and Fuller BM	https://pubmed.ncbi.nlm.nih.gov/34546899/	eng		United States			10.5811/westjem.2021.4.50917	34546899	PMC8463063
The Arousal Threshold as a Drug Target to Improve Continuous Positive Airway Pressure Adherence: Secondary Analysis of a Randomized Trial.	2020	12	1	American journal of respiratory and critical care medicine	1535-4970 (Electronic)	202	11	1592-1595	Schmickl CN and Lettieri CJ and Orr JE and DeYoung P and Edwards BA and Owens RL and Malhotra A	https://pubmed.ncbi.nlm.nih.gov/32673496/	eng		United States			10.1164/rccm.202003-0502LE	32673496	PMC7706152
End-of-life care in COVID-19: An audit of pharmacological management in hospital inpatients.	2020	10		Palliative medicine	1477-030X (Electronic)	34	9	1235-1240	Jackson T and Hobson K and Clare H and Weegmann D and Moloughney C and McManus S	https://pubmed.ncbi.nlm.nih.gov/32588748/	eng		England			10.1177/0269216320935361	32588748
Dexmedetomidine to facilitate non-invasive ventilation after blunt chest trauma: A randomised, double-blind, crossover, placebo-controlled pilot study.	2019	10		Anaesthesia, critical care & pain medicine	2352-5568 (Electronic)	38	5	477-483	Deletombe B and Trouve-Buisson T and Godon A and Falcon D and Giorgis-Allemand L and Bouzat P and Bosson JL and Payen JF	https://pubmed.ncbi.nlm.nih.gov/31319192/	eng		France			10.1016/j.accpm.2019.06.012	31319192
Respiratory management of acute exacerbation of interstitial pneumonia using high-flow nasal cannula oxygen therapy: a single center cohort study.	2019	1		Journal of thoracic disease	2072-1439 (Print)	11	1	103-112	Ito J and Nagata K and Morimoto T and Kogo M and Fujimoto D and Nakagawa A and Otsuka K and Tomii K	https://pubmed.ncbi.nlm.nih.gov/30863578/	eng		China			10.21037/jtd.2018.12.114	30863578	PMC6384362
Liberation From Mechanical Ventilation in Critically Ill Adults: An Official American College of Chest Physicians/American Thoracic Society Clinical Practice Guideline: Inspiratory Pressure Augmentation During Spontaneous Breathing Trials, Protocols Minimizing Sedation, and Noninvasive Ventilation Immediately After Extubation.	2017	1		Chest	1931-3543 (Electronic)	151	1	166-180	Ouellette DR and Patel S and Girard TD and Morris PE and Schmidt GA and Truwit JD and Alhazzani W and Burns SM and Epstein SK and Esteban A and Fan E and Ferrer M and Fraser GL and Gong MN and Hough CL and Mehta S and Nanchal R and Pawlik AJ and Schweickert WD and Sessler CN and Strøm T and Kress JP	https://pubmed.ncbi.nlm.nih.gov/27818331/	eng		United States			10.1016/j.chest.2016.10.036	27818331
End-of-Life Discussion, Patient Understanding and Determinants of Preferences in Very Severe COPD Patients: A Multicentric Study.	2016	10		COPD	1541-2563 (Electronic)	13	5	632-8	Carlucci A and Vitacca M and Malovini A and Pierucci P and Guerrieri A and Barbano L and Ceriana P and Balestrino A and Santoro C and Pisani L and Corcione N and Nava S	https://pubmed.ncbi.nlm.nih.gov/27027671/	eng		England			10.3109/15412555.2016.1154034	27027671
Sedation in non-invasive ventilation: do we know what to do (and why)?	2014			Multidisciplinary respiratory medicine	1828-695X (Print)	9	1	56	Longrois D and Conti G and Mantz J and Faltlhauser A and Aantaa R and Tonner P	https://pubmed.ncbi.nlm.nih.gov/25699177/	eng		Italy			10.1186/2049-6958-9-56	25699177	PMC4333891
Dexmedetomidine as Conduit for Non-Invasive Ventilation (NIV) Compliance in COVID-19 and Chronic Obstructive Pulmonary Disease (COPD) Patients in Intensive Care Unit (ICU) Setting: Case Series.	2023	1		Cureus	2168-8184 (Print)	15	1	e33981	Akhtar MH and Haleem S and Tauheed N and Khan D	https://pubmed.ncbi.nlm.nih.gov/36811041/	eng		United States			10.7759/cureus.33981	36811041	PMC9938913
Strategies to achieve adherence to prone positioning in awake COVID-19 patients with high-flow nasal oxygen. A case series.	2022			Canadian journal of respiratory therapy : CJRT = Revue canadienne de la therapie respiratoire : RCTR	1205-9838 (Print)	58		151-154	Busico M and Laiz MM and Urrutia JG and Amado ME and Villalba D and Saavedra SN and Gallardo A and Thille AW	https://pubmed.ncbi.nlm.nih.gov/36284514/	eng		Canada			10.29390/cjrt-2022-035	36284514	PMC9518757
The quality and quantity of sleep on dexmedetomidine during high-flow nasal cannula oxygen therapy in critically ill patients.	2022			The journal of medical investigation : JMI	1349-6867 (Electronic)	69	3	266-272	Ueno Y and Sato K and Momota K and Sato H and Nakano Y and Akimoto Y and Nunomura T and Tane N and Itagaki T and Oto J	https://pubmed.ncbi.nlm.nih.gov/36244779/	eng		Japan			10.2152/jmi.69.266	36244779
Comparison of clinical safety and efficacy of dexmedetomidine, remifentanil, and propofol in patients who cannot tolerate non-invasive mechanical ventilation: A prospective, randomized, cohort study.	2022			Frontiers in medicine	2296-858X (Print)	9		995799	Altınkaya Çavuş M and Gökbulut Bektaş S and Turan S	https://pubmed.ncbi.nlm.nih.gov/36111123/	eng		Switzerland			10.3389/fmed.2022.995799	36111123	PMC9468549
Awake pronation with helmet continuous positive airway pressure for COVID-19 acute respiratory distress syndrome patients outside the ICU: A case series.	2022	2		Medicina intensiva	2173-5727 (Electronic)	46	2	65-71	Paternoster G and Sartini C and Pennacchio E and Lisanti F and Landoni G and Cabrini L	https://pubmed.ncbi.nlm.nih.gov/35115111/	eng		Spain			10.1016/j.medine.2020.08.009	35115111	PMC8802662
Ten important articles on noninvasive ventilation in critically ill patients and insights for the future: A report of expert opinions.	2017	9	4	BMC anesthesiology	1471-2253 (Electronic)	17	1	122	Cortegiani A and Russotto V and Antonelli M and Azoulay E and Carlucci A and Conti G and Demoule A and Ferrer M and Hill NS and Jaber S and Navalesi P and Pelosi P and Scala R and Gregoretti C	https://pubmed.ncbi.nlm.nih.gov/28870157/	eng		England			10.1186/s12871-017-0409-0	28870157	PMC5584318
[Noninvasive ventilation and sedation: evidence and practical tools for its utilization].	2017	6		Giornale italiano di cardiologia (2006)	1827-6806 (Print)	18	6	513-518	Battistoni I and Marini M and Caretta G and Vagnarelli F and Lucà F and Biscottini E and Lavorgna A and Procaccini V and Riva L and Vianello G and Aspromonte N and Iacoviello M and De Maria R and Valente S and Gulizia MM	https://pubmed.ncbi.nlm.nih.gov/28631765/	ita		Italy			10.1714/2700.27612	28631765
Role of sedation for agitated patients undergoing noninvasive ventilation: clinical practice in a tertiary referral hospital.	2015	7	13	BMC pulmonary medicine	1471-2466 (Electronic)	15		71	Matsumoto T and Tomii K and Tachikawa R and Otsuka K and Nagata K and Otsuka K and Nakagawa A and Mishima M and Chin K	https://pubmed.ncbi.nlm.nih.gov/26164393/	eng		England			10.1186/s12890-015-0072-5	26164393	PMC4499444
Efficacy and safety of early dexmedetomidine during noninvasive ventilation for patients with acute respiratory failure: a randomized, double-blind, placebo-controlled pilot study.	2014	6		Chest	1931-3543 (Electronic)	145	6	1204-1212	Devlin JW and Al-Qadheeb NS and Chi A and Roberts RJ and Qawi I and Garpestad E and Hill NS	https://pubmed.ncbi.nlm.nih.gov/24577019/	eng		United States			10.1378/chest.13-1448	24577019
Dexmedetomidine versus midazolam for the sedation of patients with non-invasive ventilation failure.	2012			Internal medicine (Tokyo, Japan)	1349-7235 (Electronic)	51	17	2299-305	Huang Z and Chen YS and Yang ZL and Liu JY	https://pubmed.ncbi.nlm.nih.gov/22975538/	eng		Japan			10.2169/internalmedicine.51.7810	22975538
Sedation during non-invasive ventilation.	2012	7		Minerva anestesiologica	1827-1596 (Electronic)	78	7	842-6	Hilbert G and Clouzeau B and Nam Bui H and Vargas F	https://pubmed.ncbi.nlm.nih.gov/22580593/	eng		Italy				22580593
Rescue treatment for noninvasive ventilation failure due to interface intolerance with remifentanil analgosedation: a pilot study.	2010	12		Intensive care medicine	1432-1238 (Electronic)	36	12	2060-5	Rocco M and Conti G and Alessandri E and Morelli A and Spadetta G and Laderchi A and Di Santo C and Francavilla S and Pietropaoli P	https://pubmed.ncbi.nlm.nih.gov/20848080/	eng		United States			10.1007/s00134-010-2026-y	20848080
Sedation during noninvasive mechanical ventilation with dexmedetomidine or midazolam: A randomized, double-blind, prospective study.	2010	6		Current therapeutic research, clinical and experimental	0011-393X (Print)	71	3	141-53	Senoglu N and Oksuz H and Dogan Z and Yildiz H and Demirkiran H and Ekerbicer H	https://pubmed.ncbi.nlm.nih.gov/24683260/	eng		United States			10.1016/j.curtheres.2010.06.003	24683260	PMC3967280
Dexmedetomidine facilitates induction of noninvasive positive pressure ventilation for acute respiratory failure in patients with severe asthma.	2009			Journal of anesthesia	1438-8359 (Electronic)	23	1	147-50	Takasaki Y and Kido T and Semba K	https://pubmed.ncbi.nlm.nih.gov/19234843/	eng		Japan			10.1007/s00540-008-0712-5	19234843
Survey of sedation practices during noninvasive positive-pressure ventilation to treat acute respiratory failure.	2007	10		Critical care medicine	0090-3493 (Print)	35	10	2298-302	Devlin JW and Nava S and Fong JJ and Bahhady I and Hill NS	https://pubmed.ncbi.nlm.nih.gov/17717491/	eng		United States			10.1097/01.CCM.0000284512.21942.F8	17717491
Remifentanil-based sedation to treat noninvasive ventilation failure: a preliminary study.	2007	1		Intensive care medicine	0342-4642 (Print)	33	1	82-7	Constantin JM and Schneider E and Cayot-Constantin S and Guerin R and Bannier F and Futier E and Bazin JE	https://pubmed.ncbi.nlm.nih.gov/17103141/	eng		United States			10.1007/s00134-006-0447-4	17103141
The role of dexmedetomidine in ARDS: an approach to non-intensive care sedation.	2023			Frontiers in medicine	2296-858X (Print)	10		1224242	Simioli F and Annunziata A and Coppola A and Imitazione P and Mirizzi AI and Marotta A and D'Angelo R and Fiorentino G	https://pubmed.ncbi.nlm.nih.gov/37720511/	eng		Switzerland			10.3389/fmed.2023.1224242	37720511	PMC10502206
Ketamine Sedation for Noninvasive Ventilation in Distressed Elderly Patients with Acute Decompensated Heart Failure: Is it Safe?	2022	10		Indian journal of critical care medicine : peer-reviewed, official publication of Indian Society of Critical Care Medicine	0972-5229 (Print)	26	10	1161	Karim HMR and Esquinas AM	https://pubmed.ncbi.nlm.nih.gov/36876198/	eng		India			10.5005/jp-journals-10071-24335	36876198	PMC9983677
Role of Sedation and Analgesia during Noninvasive Ventilation: Systematic Review of Recent Evidence and Recommendations.	2022	8		Indian journal of critical care medicine : peer-reviewed, official publication of Indian Society of Critical Care Medicine	0972-5229 (Print)	26	8	938-948	Karim HM and Šarc I and Calandra C and Spadaro S and Mina B and Ciobanu LD and Gonçalves G and Caldeira V and Cabrita B and Perren A and Fiorentino G and Utku T and Piervincenzi E and El-Khatib M and Alpay N and Ferrari R and Abdelrahim ME and Saeed H and Madney YM and Harb HS and Vargas N and Demirkiran H and Bhakta P and Papadakos P and Gómez-Ríos MÁ and Abad A and Alqahtani JS and Hadda V and …	https://pubmed.ncbi.nlm.nih.gov/36042773/	eng		India			10.5005/jp-journals-10071-23950	36042773	PMC9363803
Influencing factors of noninvasive positive pressure ventilation in the treatment of respiratory failure: a 10-year study in one single center.	2021	12	3	European journal of medical research	2047-783X (Electronic)	26	1	136	Wang J and Bian S and Tang X and Ye S and Meng S and Lei W	https://pubmed.ncbi.nlm.nih.gov/34861893/	eng		England			10.1186/s40001-021-00615-6	34861893	PMC8641230
Epidural morphine in COVID ARDS patients with high respiratory drive: a structured summary of a study protocol for a randomised controlled trial.	2021	9	16	Trials	1745-6215 (Electronic)	22	1	632	Tripathy S and Rao PB	https://pubmed.ncbi.nlm.nih.gov/34530881/	eng		England			10.1186/s13063-021-05570-5	34530881	PMC8443904
Dexmedetomidine in critically ill adults requiring noninvasive ventilation.	2022	3		Academic emergency medicine : official journal of the Society for Academic Emergency Medicine	1553-2712 (Electronic)	29	3	384-386	Long B and Gottlieb M	https://pubmed.ncbi.nlm.nih.gov/34374168/	eng		United States			10.1111/acem.14368	34374168
Butorphanol versus Propofol in Patients Undergoing Noninvasive Ventilation: A Prospective Observational Study.	2021			International journal of general medicine	1178-7074 (Print)	14		983-992	Wang X and Meng J	https://pubmed.ncbi.nlm.nih.gov/33790627/	eng		New Zealand			10.2147/IJGM.S297356	33790627	PMC7997559
Safety and Efficacy of Dexmedetomidine in Acutely Ill Adults Requiring Noninvasive Ventilation: A Systematic Review and Meta-analysis of Randomized Trials.	2021	6		Chest	1931-3543 (Electronic)	159	6	2274-2288	Lewis K and Piticaru J and Chaudhuri D and Basmaji J and Fan E and Møller MH and Devlin JW and Alhazzani W	https://pubmed.ncbi.nlm.nih.gov/33434496/	eng		United States			10.1016/j.chest.2020.12.052	33434496	PMC8579314
Remifentanil versus dexmedetomidine for treatment of cardiac surgery patients with moderate to severe noninvasive ventilation intolerance (REDNIVIN): a prospective, cohort study.	2020	10		Journal of thoracic disease	2072-1439 (Print)	12	10	5857-5868	Hao GW and Luo JC and Xue Y and Ma GG and Su Y and Hou JY and Yu SJ and Liu K and Zheng JL and Tu GW and Luo Z	https://pubmed.ncbi.nlm.nih.gov/33209418/	eng		China			10.21037/jtd-20-1678	33209418	PMC7656397
Utilization of pain and sedation therapy on noninvasive mechanical ventilation in Korean intensive care units: a multi-center prospective observational study.	2020	11		Acute and critical care	2586-6060 (Electronic)	35	4	255-262	Kim T and Kim JS and Choi EY and Chang Y and Choi WI and Hwang JJ and Moon JY and Lee K and Kim SW and Kang HK and Sim YS and Park TS and Park SY and Park S and Cho JH	https://pubmed.ncbi.nlm.nih.gov/33161687/	eng		Korea (South)			10.4266/acc.2020.00164	33161687	PMC7808848
Target-controlled infusion of propofol for sedation in patients with non-invasive ventilation failure due to low tolerance: a preliminary study.	2010	10		Intensive care medicine	1432-1238 (Electronic)	36	10	1675-1680	Clouzeau B and Bui HN and Vargas F and Grenouillet-Delacre M and Guilhon E and Gruson D and Hilbert G	https://pubmed.ncbi.nlm.nih.gov/20458462/	eng		United States			10.1007/s00134-010-1904-7	20458462
The efficacy of dexmedetomidine in patients with noninvasive ventilation: a preliminary study.	2008	7		Anesthesia and analgesia	1526-7598 (Electronic)	107	1	167-70	Akada S and Takeda S and Yoshida Y and Nakazato K and Mori M and Hongo T and Tanaka K and Sakamoto A	https://pubmed.ncbi.nlm.nih.gov/18635484/	eng		United States			10.1213/ane.0b013e3181732dc2	18635484
Effect of dexmedetomidine or propofol sedation on haemodynamic stability of patients after thoracic surgery.	2018			Anaesthesiology intensive therapy	1731-2531 (Electronic)	50	5	359-366	Białka S and Copik M and Karpe J and Przybyła M and Śliwczyńska M and Czyżewski D and Misiołek H	https://pubmed.ncbi.nlm.nih.gov/30615795/	eng		Poland			10.5603/AIT.a2018.0046	30615795
High-flow nasal oxygen vs high-flow face mask: a randomized crossover trial in extubated patients.	2010	9		Journal of critical care	1557-8615 (Electronic)	25	3	463-8	Tiruvoipati R and Lewis D and Haji K and Botha J	https://pubmed.ncbi.nlm.nih.gov/19781896/	eng		United States			10.1016/j.jcrc.2009.06.050	19781896

## Sheet: excluded studies
title	year	month	day	journal	issn	volume	issue	pages	authors	url	language	doi	pubmed_id	pmc_id
"Awake" extracorporeal membrane oxygenation (ECMO): pathophysiology, technical considerations, and clinical pioneering.	2016	6	30	Critical care (London, England)	1466-609X (Electronic)	20	1	150	Langer T and Santini A and Bottino N and Crotti S and Batchinsky AI and Pesenti A and Gattinoni L	https://pubmed.ncbi.nlm.nih.gov/27357690/	eng	10.1186/s13054-016-1329-y	27357690	PMC4928342
"I can't sleep at night" an unusual case of insomnia.	2005	7	15	Journal of clinical sleep medicine : JCSM : official publication of the American Academy of Sleep Medicine	1550-9389 (Print)	1	3	305-8	Parish JM	https://pubmed.ncbi.nlm.nih.gov/17566193/	eng		17566193
[A Case of Acute Pulmonary Edema after Open Abdominal Aortic Aneurysm Repair].	2016	12		Masui. The Japanese journal of anesthesiology	0021-4892 (Print)	65	12	1240-1244	Tobaru S and Noguchi N and Nakamura S and Kakinohana M	https://pubmed.ncbi.nlm.nih.gov/30379462/	jpn		30379462
[A case of etanercept-induced pneumonitis].	2009	10		Nihon Kokyuki Gakkai zasshi = the journal of the Japanese Respiratory Society	1343-3490 (Print)	47	10	870-4	Yokoyama T and Yamamoto H and Fukushima T and Agatsuma T and Ushiki A and Matsubara M and Kobayashi T and Tanabe T and Yasuo M and Urusihata K and Hanaoka M and Koizumi T and Fujimoto K and Kubo K	https://pubmed.ncbi.nlm.nih.gov/19882908/	jpn		19882908
[A study of early tracheostomy in patients undergoing prolonged mechanical ventilation].	2003	6		Revue des maladies respiratoires	0761-8425 (Print)	20	3	411-20	Blot F	https://pubmed.ncbi.nlm.nih.gov/12910115/	fre		12910115
[A survey of present situation of general intensive care unit in second grade hospitals and construction of intensive care network in Guangdong province].	2007	10		Zhongguo wei zhong bing ji jiu yi xue = Chinese critical care medicine = Zhongguo weizhongbing jijiuyixue	1003-0603 (Print)	19	10	619-22	Guo Q and Li YM and Qin TH and Wu HY and Guan XD and Xu YD and Jiang M and Xiao ZL	https://pubmed.ncbi.nlm.nih.gov/17945086/	chi		17945086
[Airway devices in the intensive care unit].	2014	6		Pneumologie (Stuttgart, Germany)	1438-8790 (Electronic)	68	6	371-7	Dreher M and Kluge S	https://pubmed.ncbi.nlm.nih.gov/24668495/	ger	10.1055/s-0034-1365318	24668495
[Airway management in a patient with cavernous hemangioma of the hypopharynx and larynx].	2010	5		Masui. The Japanese journal of anesthesiology	0021-4892 (Print)	59	5	618-21	Suhara T and Moriyama K and Hosokawa Y and Ai K and Takeda J	https://pubmed.ncbi.nlm.nih.gov/20486575/	jpn		20486575
[Amyotrophic lateral sclerosis--when planning is almost too late].	2006	5		Wiener medizinische Wochenschrift (1946)	0043-5341 (Print)	156	9	297-301	Praxmarer V and Lahrmann H	https://pubmed.ncbi.nlm.nih.gov/16830250/	ger	10.1007/s10354-006-0293-6	16830250
[Anaesthetic management of adult patients with obstructive sleep apnea syndrome].	2007	1		Annales francaises d'anesthesie et de reanimation	1769-6623 (Electronic)	26	1	39-52	Siyam M and Benhamou D	https://pubmed.ncbi.nlm.nih.gov/17158016/	fre	10.1016/j.annfar.2006.06.022	17158016
[Analysis of the Factors in Successful Helmet Non-invasive Positive Pressure Ventilation].	2015	10		Masui. The Japanese journal of anesthesiology	0021-4892 (Print)	64	10	1023-9	Ishizaki H and Terao Y and Taniguchi M and Matsumoto S and Sakai A and Egashira S and Tsuji C and Fukusaki M and Hara T	https://pubmed.ncbi.nlm.nih.gov/26742401/	jpn		26742401
[Analysis of the function of diaphragm and its influencing factors in mechanical ventilation patients by using fully automatic trigger twitch tracheal pressure].	2020	10		Zhonghua wei zhong bing ji jiu yi xue	2095-4352 (Print)	32	10	1213-1216	Guo T and Zhou Y and Zhang Z and Li Y and Deng Q and Wang S and Lu G and Qing Q and Sun Q and Xu Y	https://pubmed.ncbi.nlm.nih.gov/33198866/	chi	10.3760/cma.j.cn121430-20200519-00392	33198866
[Anesthesia and perioperative challenges for surgical separation of thoraco-omphalopagus twins: case report].	2019	3		Brazilian journal of anesthesiology (Elsevier)	2352-2291 (Electronic)	69	2	214-217	Freitas MHB and Lima LC and Couceiro TCM and Costa MCFD and Freitas MHB	https://pubmed.ncbi.nlm.nih.gov/30097185/	por	10.1016/j.bjan.2018.06.005	30097185	PMC9391815
[Anesthesia and sleep apnea syndrome].	2005	7		Der Anaesthesist	0003-2417 (Print)	54	7	684-93	Hartmann B and Junger A and Klasen J	https://pubmed.ncbi.nlm.nih.gov/15809854/	ger	10.1007/s00101-005-0841-2	15809854
[Anesthesia for pneumothorax surgery in a patient with type II chronic respiratory failure associated with inclusion body myositis].	2014	2		Masui. The Japanese journal of anesthesiology	0021-4892 (Print)	63	2	172-4	Igari Y and Ito Y and Nagaya K	https://pubmed.ncbi.nlm.nih.gov/24601112/	jpn		24601112
[Anesthesia, ventilation and pain treatment in thoracic trauma].	2018	8		Der Unfallchirurg	1433-044X (Electronic)	121	8	634-641	Weigeldt M and Paul M and Schulz-Drost S and Schmittner MD	https://pubmed.ncbi.nlm.nih.gov/29907900/	ger	10.1007/s00113-018-0523-6	29907900
[Applications of noninvasive mechanical ventilation in anesthesiology and postanesthesia recovery care].	2010	1		Revista espanola de anestesiologia y reanimacion	0034-9356 (Print)	57	1	16-27	Herranz Gordo A and Alonso Iñigo JM and Fas Vicent MJ and Llopis Calatayud JE	https://pubmed.ncbi.nlm.nih.gov/20196519/	spa	10.1016/s0034-9356(10)70158-4	20196519
[BIPAP-mask-ventilation in terminal amyotrophic lateral sclerosis (ALS)].	2009	12		Wiener medizinische Wochenschrift (1946)	1563-258X (Electronic)	159	23	604-7	Sellner-Pogány T and Lahrmann H	https://pubmed.ncbi.nlm.nih.gov/20151350/	ger	10.1007/s10354-009-0730-4	20151350
[Cataract surgery in a patient with severe obstructive sleep apnea syndrome].	2003	11		Der Anaesthesist	0003-2417 (Print)	52	11	1027-30	Reber A and Ursprung T	https://pubmed.ncbi.nlm.nih.gov/14992089/	ger	10.1007/s00101-003-0555-2	14992089
[Clinical comparative study of airway pressure release ventilation and continuous positive airway pressure ventilation].	2005	8		Zhongguo wei zhong bing ji jiu yi xue = Chinese critical care medicine = Zhongguo weizhongbing jijiuyixue	1003-0603 (Print)	17	8	481-3	Zhang NX and Qin YZ and Xu L and Wang SP	https://pubmed.ncbi.nlm.nih.gov/16105427/	chi		16105427
[Clinical update in critical care of pulmonary medicine 2021].	2022	1	12	Zhonghua jie he he hu xi za zhi = Zhonghua jiehe he huxi zazhi = Chinese journal of tuberculosis and respiratory diseases	1001-0939 (Print)	45	1	83-87	Song LC and Xie LX	https://pubmed.ncbi.nlm.nih.gov/35000311/	chi	10.3760/cma.j.cn112147-20211028-00745	35000311
[Comparative study on recruitment maneuvers in acute respiratory distress syndrome with pulmonary and extrapulmonary origin].	2006	6		Zhongguo wei zhong bing ji jiu yi xue = Chinese critical care medicine = Zhongguo weizhongbing jijiuyixue	1003-0603 (Print)	18	6	355-8	Li MQ and Zhang Z and Li SM and Shi ZX and Xu JY and Lu F and Li L and Wang HM	https://pubmed.ncbi.nlm.nih.gov/16784564/	chi		16784564
[Continuous positive airway pressure with a helmet during sedation for vertebroplasty in a patient with severe pulmonary emphysema].	2007	4		Revista espanola de anestesiologia y reanimacion	0034-9356 (Print)	54	4	258-9	Diéguez P and García B and Pato O and Santelesforo F	https://pubmed.ncbi.nlm.nih.gov/17518183/	spa		17518183
[Current approaches to anesthetic management in thoracic surgery-An evaluation from the German Thoracic Registry].	2022	8		Die Anaesthesiologie	2731-6866 (Electronic)	71	8	608-617	Niedmers H and Defosse JM and Wappler F and Lopez A and Schieren M	https://pubmed.ncbi.nlm.nih.gov/35507027/	ger	10.1007/s00101-022-01093-z	35507027
[Current concepts of weaning children from invasive ventilation].	2013	10		Anasthesiologie, Intensivmedizin, Notfallmedizin, Schmerztherapie : AINS	1439-1074 (Electronic)	48	10	622-5	Fuchs H and Nicolai T and Schmid MB and Krüger M	https://pubmed.ncbi.nlm.nih.gov/24193688/	ger	10.1055/s-0033-1358626	24193688
[Current state of sedation, analgesia and blood glucose management in intensive care units of county hospitals: a multicenter cross-sectional survey in Guizhou Province of China].	2019	1		Zhonghua wei zhong bing ji jiu yi xue	2095-4352 (Print)	31	1	108-111	Liu X and Xiong J and Cheng Y and Liu Y and Wang D	https://pubmed.ncbi.nlm.nih.gov/30707879/	chi	10.3760/cma.j.issn.2095-4352.2019.01.021	30707879
[Current Status and Issues of Sedation and Anesthesia in Cardiovascular Medicine].	2015	3		Masui. The Japanese journal of anesthesiology	0021-4892 (Print)	64	3	270-5	Miyauchi Y	https://pubmed.ncbi.nlm.nih.gov/26121786/	jpn		26121786
[Dexmedetomidine].	2013	8		Der Anaesthesist	1432-055X (Electronic)	62	8	661-74	Gerresheim G and Schwemmer U	https://pubmed.ncbi.nlm.nih.gov/23917892/	ger	10.1007/s00101-013-2206-6	23917892
[Drug-induced sedation endoscopy-quo vadis? : Review and outlook].	2017	2		HNO	1433-0458 (Electronic)	65	2	125-133	Herzog M and Maurer JT	https://pubmed.ncbi.nlm.nih.gov/28116457/	ger	10.1007/s00106-016-0329-1	28116457
[Effects of selective left lower lobar blockade by Coopdech endobronchial blocker tube on intrapulmonary shunt and arterial oxygenation: a comparison with double-lumen endobronchial tube].	2009	11		Nan fang yi ke da xue xue bao = Journal of Southern Medical University	1673-4254 (Print)	29	11	2244-7	Ye J and Gu MN and Zhang CQ and Cai KC and Cai RJ	https://pubmed.ncbi.nlm.nih.gov/19923079/	chi		19923079
[Enteral access and intestinal function assessment in the critically ill patient].	2007	5		Nutricion hospitalaria	0212-1611 (Print)	22		37-49	Mesejo A and Juan M and García-Simón M	https://pubmed.ncbi.nlm.nih.gov/17679292/	spa		17679292
[Evaluation of continuous monitoring of bispectral index in prognosis in patients with acute brain injury].	2011	6		Zhongguo wei zhong bing ji jiu yi xue = Chinese critical care medicine = Zhongguo weizhongbing jijiuyixue	1003-0603 (Print)	23	6	352-4	Li HL and Miao WL and Ren HX and Lin HY and Sha N	https://pubmed.ncbi.nlm.nih.gov/21672384/	chi		21672384
[Excessive shivering after remifentanil infusion in a muscular karate player for tracheal resection and construction surgery].	2010	4		Masui. The Japanese journal of anesthesiology	0021-4892 (Print)	59	4	504-6	Ando K and Moriyama K and Hosokawa Y and Takeda J	https://pubmed.ncbi.nlm.nih.gov/20420146/	jpn		20420146
[Extreme obesity-particular aspect of invasive and noninvasive ventilation].	2019	9		Medizinische Klinik, Intensivmedizin und Notfallmedizin	2193-6226 (Electronic)	114	6	533-540	Deppe M and Lebiedz P	https://pubmed.ncbi.nlm.nih.gov/28875324/	ger	10.1007/s00063-017-0332-7	28875324
[Femoral and sciatic nerve blocks for open reduction and internal fixation of a femoral condylar fracture in a patient with post-polio syndrome].	2011	8		Masui. The Japanese journal of anesthesiology	0021-4892 (Print)	60	8	964-7	Nagaoka T and Mizuno J and Ino K and Yoshimura T and Sakamoto H and Morita S	https://pubmed.ncbi.nlm.nih.gov/21861427/	jpn		21861427
[Fulminant pancreatitis--internal point of view].	2006	11	29	Praxis	1661-8157 (Print)	95	48	1882-6	Adler G	https://pubmed.ncbi.nlm.nih.gov/17176928/	ger	10.1024/1661-8157.95.48.1882	17176928
[Hypoxemia after gastrointestinal endoscopy under general anesthesia in a patient with unilateral diaphragmatic paralysis].	2005	2		Masui. The Japanese journal of anesthesiology	0021-4892 (Print)	54	2	163-5	Tamura T and Seki S and Masuoka M and Tsuchida H	https://pubmed.ncbi.nlm.nih.gov/15747513/	jpn		15747513
[Indications of dexmedetomidine in the current sedoanalgesia tendencies in critical patients].	2014	1		Medicina intensiva	1578-6749 (Electronic)	38	1	41-8	Romera Ortega MA and Chamorro Jambrina C and Lipperheide Vallhonrat I and Fernández Simón I	https://pubmed.ncbi.nlm.nih.gov/23683866/	spa	10.1016/j.medin.2013.03.008	23683866
[Inhalational anesthesia maintenance with the Janus facial mask for transcatheter aortic-valve replacement: a case series].	2018	9		Brazilian journal of anesthesiology (Elsevier)	2352-2291 (Electronic)	68	5	437-441	Nigro Neto C and Costa EDD and Bezerra FJL and Ruy MSG and Saurith JLI and Viesi JHZ	https://pubmed.ncbi.nlm.nih.gov/29941196/	por	10.1016/j.bjan.2018.01.014	29941196	PMC9391787
[Inhaled anesthesia through a device for noninvasive continuous positive airway pressure ventilation for upper digestive endoscopy in pediatric patients].	2010	8		Revista espanola de anestesiologia y reanimacion	0034-9356 (Print)	57	7	419-24	Palomero Rodríguez MA and Sanabria Carretero P and Laporta Báez Y and Sánchez Conde MP and Melo Villalba M and Barbero Reinoso F	https://pubmed.ncbi.nlm.nih.gov/20857637/	spa	10.1016/s0034-9356(10)70268-1	20857637
[Insomnia and sleep apnea].	2014	2		Revue des maladies respiratoires	1776-2588 (Electronic)	31	2	181-8	Bayon V and Léger D	https://pubmed.ncbi.nlm.nih.gov/24602685/	fre	10.1016/j.rmr.2013.09.020	24602685
[Intensive care unit-acquired weakness of mechanically ventilated patients: prevalence and risk factors].	2019	11		Zhonghua wei zhong bing ji jiu yi xue	2095-4352 (Print)	31	11	1351-1356	Li Y and Xi X and Jiang L and Zhu B	https://pubmed.ncbi.nlm.nih.gov/31898564/	chi	10.3760/cma.j.issn.2095-4352.2019.11.008	31898564
[Intermediate care units and noninvasive ventilation].	2006	4	15	Medizinische Klinik (Munich, Germany : 1983)	0723-5003 (Print)	101	4	334-9	Becker HF and Schönhofer B and Vogelmeier C	https://pubmed.ncbi.nlm.nih.gov/16607491/	ger	10.1007/s00063-006-1043-7	16607491
[Long-term opioid therapy and respiratory insufficiency during sleep].	2010	4		Pneumologie (Stuttgart, Germany)	1438-8790 (Electronic)	64	4	241-5	Nolte JE and Dette F and Cassel W and Riese C and Augsten M and Koehler U	https://pubmed.ncbi.nlm.nih.gov/20376769/	ger	10.1055/s-0029-1243965	20376769
[Management of the upper airway in spontaneously breathing children. A challenge for the anaesthetist].	2006	2		Der Anaesthesist	0003-2417 (Print)	55	2	164-70	von Ungern-Sternberg BS and Erb TO and Frei FJ	https://pubmed.ncbi.nlm.nih.gov/16252114/	ger	10.1007/s00101-005-0946-7	16252114
[Modern principles of neurocritical care].	2018	12		Der Nervenarzt	1433-0407 (Electronic)	89	12	1411-1427	Bösel J	https://pubmed.ncbi.nlm.nih.gov/30411154/	ger	10.1007/s00115-018-0634-x	30411154
[Multicentric study of medical care and practices in spinal muscular atrophy type 1 over two 10-year periods].	2014	4		Archives de pediatrie : organe officiel de la Societe francaise de pediatrie	1769-664X (Electronic)	21	4	347-54	Barnérias C and Quijano S and Mayer M and Estournet B and Cuisset JM and Sukno S and Peudenier S and Laroche C and Chabrier S and Sabouraud P and Vuillerot C and Chabrol B and Halbert C and Cancès C and Beze-Beyrie P and Ledivenah A and Viallard ML and Desguerre I	https://pubmed.ncbi.nlm.nih.gov/24630620/	fre	10.1016/j.arcped.2014.01.017	24630620
[Non invasive ventilation in a pediatric intensive care unit].	2010	5		Acta medica portuguesa	1646-0758 (Electronic)	23	3	399-404	Nunes P and Abadesso C and Almeida E and Silvestre C and Loureiro H and Almeida H	https://pubmed.ncbi.nlm.nih.gov/20654258/	por		20654258
[Non-invasive evaluation of pulmonary artery occlusion pressure in critically ill patients with mechanical ventilation].	2007	10		Medicina intensiva	0210-5691 (Print)	31	7	361-6	Yepes D and Bejarano J and Panesso R and Granados M	https://pubmed.ncbi.nlm.nih.gov/17942059/	spa	10.1016/s0210-5691(07)74840-4	17942059
[Non-invasive mechanical ventilation in COPD].	2012	4		Medizinische Klinik, Intensivmedizin und Notfallmedizin	2193-6226 (Electronic)	107	3	185-91	Funk GC	https://pubmed.ncbi.nlm.nih.gov/22415450/	ger	10.1007/s00063-011-0067-9	22415450
[Non-invasive positive pressure respiration in acute respiratory failure caused by suicidal oral intoxication with morphine sulphate].	2003			Przeglad lekarski	0033-2240 (Print)	60	4	305-6	Chodorowski Z and Anand JS and Wujtewicz M	https://pubmed.ncbi.nlm.nih.gov/14569911/	pol		14569911
[Non-invasive ventilation].	2006	9		Der Internist	0020-9554 (Print)	47	9	917-8, 920-2, 924 passim	Köhnlein T and Welte T	https://pubmed.ncbi.nlm.nih.gov/16912873/	ger	10.1007/s00108-006-1684-x	16912873
[Noninvasive ventilation and positional therapy in COVID-19 : Case report and literature review].	2021	8		Der Anaesthesist	1432-055X (Electronic)	70	8	649-654	Sellmann T and Maurer C and Thal SC	https://pubmed.ncbi.nlm.nih.gov/33961076/	ger	10.1007/s00101-021-00973-0	33961076	PMC8102849
[Noninvasive ventilation in out-of-hospital emergency medicine].	2014	3		Medizinische Klinik, Intensivmedizin und Notfallmedizin	2193-6226 (Electronic)	109	2	109-14	Doppler R	https://pubmed.ncbi.nlm.nih.gov/24595379/	ger	10.1007/s00063-013-0305-4	24595379
[Nosocomial pneumonia].	2020	3		Deutsche medizinische Wochenschrift (1946)	1439-4413 (Electronic)	145	6	371-382	Großmann J and Schulz-Stübner S	https://pubmed.ncbi.nlm.nih.gov/32191977/	ger	10.1055/a-0993-1078	32191977
[Obstructive sleep apnea: a risk for general anesthesia?].	2007	11	21	Revue medicale suisse	1660-9379 (Print)	3	134	2670-4	Heinzer R	https://pubmed.ncbi.nlm.nih.gov/18159701/	fre		18159701
[Opioids and sleep disordered breathing].	2009	11	18	Revue medicale suisse	1660-9379 (Print)	5	226	2322-4, 2326-8	Heinzer R	https://pubmed.ncbi.nlm.nih.gov/20052864/	fre		20052864
[Outpatient anesthesia for patients with obstructive sleep apnea: results of a national survey].	2012	1		Der Anaesthesist	1432-055X (Electronic)	61	1	14-7, 20-4	Saur P and Roggenbach J and Meinl S and Klinger A and Stasche N and Martin E and Walther A	https://pubmed.ncbi.nlm.nih.gov/22071876/	ger	10.1007/s00101-011-1953-5	22071876
[Paediatric intensive care].	2010	1	14	Tidsskrift for den Norske laegeforening : tidsskrift for praktisk medicin, ny raekke	0807-7096 (Electronic)	130	1	40-3	Mostad U and Fasting S	https://pubmed.ncbi.nlm.nih.gov/20094123/	nor	10.4045/tidsskr.08.0045	20094123
[Pain and sleep disorders].	2012	9	10	MMW Fortschritte der Medizin	1438-3276 (Print)	154	15	61-3	Pieh C and Geisler P and Hajak G	https://pubmed.ncbi.nlm.nih.gov/22997943/	ger	10.1007/s15006-012-1084-1	22997943
[Pain, agitation and delirium in acute respiratory failure].	2016	2		Medizinische Klinik, Intensivmedizin und Notfallmedizin	2193-6226 (Electronic)	111	1	29-36	Funk GC	https://pubmed.ncbi.nlm.nih.gov/26817653/	ger	10.1007/s00063-015-0136-6	26817653
[Pathophysiological basis of mechanical ventilation].	2006	2		Pneumologie (Stuttgart, Germany)	0934-8387 (Print)	60	2	100-10	Köhler D and Pfeifer M and Criée C	https://pubmed.ncbi.nlm.nih.gov/16463251/	ger	10.1055/s-2005-919155	16463251
[Patient-ventilator interaction].	2009			Tuberkuloz ve toraks	0494-1373 (Print)	57	4	453-65	Gürsel G and Aydoğdu M	https://pubmed.ncbi.nlm.nih.gov/20037864/	tur		20037864
[Perioperative management in children with sleep apnea syndrome (SAS) undergoing adenoidotonsillectomy].	2013	2		Masui. The Japanese journal of anesthesiology	0021-4892 (Print)	62	2	152-60	Mizuno J and Nemoto M and Sato T and Yokoyama T and Hanaoka K	https://pubmed.ncbi.nlm.nih.gov/23479914/	jpn		23479914
[Perioperative management of adult patients with obstructive sleep apnea].	2015	3		Anasthesiologie, Intensivmedizin, Notfallmedizin, Schmerztherapie : AINS	1439-1074 (Electronic)	50	3	174-82; quiz 184	Rösslein M	https://pubmed.ncbi.nlm.nih.gov/25850644/	ger	10.1055/s-0041-100965	25850644
[Pharmacologic and non-pharmacologic pain-therapy in neonatology: synopsis of the current data].	2008	7		Klinische Padiatrie	0300-8630 (Print)	220	4	224-37	Hünseler C and Roth B	https://pubmed.ncbi.nlm.nih.gov/18240109/	ger	10.1055/s-2007-984376	18240109
[Preoperative risk and perioperative management of obese patients].	2019	10		Revue des maladies respiratoires	1776-2588 (Electronic)	36	8	985-1001	De Jong A and Verzilli D and Chanques G and Futier E and Jaber S	https://pubmed.ncbi.nlm.nih.gov/31521434/	fre	10.1016/j.rmr.2019.01.009	31521434
[Prise en charge des formes graves de Covid-19 en réanimation].	2022	5		La Revue du praticien	2101-017X (Electronic)	72	5	511-516	Elmaleh Y and Garnier M	https://pubmed.ncbi.nlm.nih.gov/35899637/	fre		35899637
[Radical hysterectomy in a patient with Steinert disease: spinal anaesthesia, ketamine and TAP and rectus sheath blocks].	2015	9		Anales del sistema sanitario de Navarra	2340-3527 (Electronic)	38	3	471-4	Armendáriz-Buil I and Marenco-Arellano V	https://pubmed.ncbi.nlm.nih.gov/26786377/	spa	10.23938/ASSN.0290	26786377
[Recommendations for the treatment of respiratory complications in case of a viruspandemic].	2005	10		Pneumologie (Stuttgart, Germany)	0934-8387 (Print)	59	10	720-4	Köhler D and Karg O and Lorenz J and Mutters R and Schaberg T and Schönhofer B and Welte T	https://pubmed.ncbi.nlm.nih.gov/16222586/	ger	10.1055/s-2005-915622	16222586
[Respiratory Failure: Innovations in Diagnostics and Therapy].	2018	2		Anasthesiologie, Intensivmedizin, Notfallmedizin, Schmerztherapie : AINS	1439-1074 (Electronic)	53	2	126-140	Hempel G and Simon P and Salz P and Wrigge H	https://pubmed.ncbi.nlm.nih.gov/29426051/	ger	10.1055/s-0043-108216	29426051
[Respiratory muscle aids during an episode of aspiration in a patient with Duchenne muscular dystrophy].	2005	9		Archivos de bronconeumologia	0300-2896 (Print)	41	9	532-4	Servera E and Sancho J and Franco J and Vergara P and Catalá A and Zafra MJ	https://pubmed.ncbi.nlm.nih.gov/16194518/	spa	10.1016/s1579-2129(06)60275-9	16194518
[Review and forecast of critical care medicine in 2018].	2019	1		Zhonghua wei zhong bing ji jiu yi xue	2095-4352 (Print)	31	1	16-22	Huang W and Qin Y	https://pubmed.ncbi.nlm.nih.gov/30707863/	chi	10.3760/cma.j.issn.2095-4352.2019.01.005	30707863
[Sedation during noninvasive mechanical ventilation].	2016	9		Tuberkuloz ve toraks	0494-1373 (Print)	64	3	230-239	Yıldırım F and Kara İ and Ortaç Ersoy E	https://pubmed.ncbi.nlm.nih.gov/28366157/	tur	10.5578/tt.10764	28366157
[Sedation of patients with respiratory failure in ICU].	2012	10		Pneumologia (Bucharest, Romania)	2067-2993 (Print)	61	4	240-4	Stoica RT and Macri A	https://pubmed.ncbi.nlm.nih.gov/23424950/	rum		23424950
[Sleep and sleep disorders in the elderly. Part 2: therapy].	2014	11		Zeitschrift fur Gerontologie und Geriatrie	1435-1269 (Electronic)	47	7	611-8; quiz 619-20	Schlitzer J and Heubaum S and Frohnhofen H	https://pubmed.ncbi.nlm.nih.gov/25277109/	ger	10.1007/s00391-014-0810-y	25277109
[Sleep Apnea and Mechanical Ventilation - Impact on Clinical Course and Perioperative Management].	2018	2		Pneumologie (Stuttgart, Germany)	1438-8790 (Electronic)	72	2	119-126	Keymel S and Krüger S and Steiner S	https://pubmed.ncbi.nlm.nih.gov/28753704/	ger	10.1055/s-0043-110469	28753704
[Sleep disorders in patients with a neurocognitive disorder].	2022	6		L'Encephale	0013-7006 (Print)	48	3	325-334	Moderie C and Carrier J and Dang-Vu TT	https://pubmed.ncbi.nlm.nih.gov/34916075/	fre	10.1016/j.encep.2021.08.014	34916075
[Spontaneous breathing trial in chronic obstructive pulmonary disease: continuous positive airway pressure (CPAP) versus T-piece].	2010	10		Medicina intensiva	0210-5691 (Print)	34	7	453-8	Molina-Saldarriaga FJ and Fonseca-Ruiz NJ and Cuesta-Castro DP and Esteban A and Frutos-Vivar F	https://pubmed.ncbi.nlm.nih.gov/20452705/	spa	10.1016/j.medin.2010.03.007	20452705
[Study of prevention and control of delirium in ventilated patients by simulating blockage of circadian rhythm with sedative in intensive care unit].	2016	1		Zhonghua wei zhong bing ji jiu yi xue	2095-4352 (Print)	28	1	50-6	Li J and Dong C and Zhang H and Zhang H and Song R and Yang Z and Feng F and Qi Y and Yang J	https://pubmed.ncbi.nlm.nih.gov/26805535/	chi	10.3760/cma.j.issn.2095-4352.2016.01.010	26805535
[Symptom control and ethics in final stages of COPD].	2006	5		Wiener medizinische Wochenschrift (1946)	0043-5341 (Print)	156	9	275-82	Hörfarter B and Weixler D	https://pubmed.ncbi.nlm.nih.gov/16830246/	ger	10.1007/s10354-006-0289-2	16830246
[The study of AutoFlow role in volume controlled ventilation].	2013	6		Zhonghua wei zhong bing ji jiu yi xue	2095-4352 (Print)	25	6	327-30	Song YL and Li Y and Zhu YW and Dou QL and Aierken A and Chai RF and Yu XY	https://pubmed.ncbi.nlm.nih.gov/23739564/	chi	10.3760/cma.j.issn.2095-4352.2013.06.003	23739564
[The use of flumazenil for benzodiazepine associated respiratory depression in postanesthesia recovery: risks and outcomes].	2018	7		Brazilian journal of anesthesiology (Elsevier)	2352-2291 (Electronic)	68	4	329-335	Seelhammer TG and DeGraff EM and Behrens TJ and Robinson JC and Selleck KL and Schroeder DR and Sprung J and Weingarten TN	https://pubmed.ncbi.nlm.nih.gov/29631877/	por	10.1016/j.bjan.2017.12.012	29631877	PMC9391726
[Therapy of acute respiratory distress syndrome : Survey of German ARDS centers and scientific evidence].	2015	4		Der Anaesthesist	1432-055X (Electronic)	64	4	277-85	Kredel M and Bierbaum D and Lotz C and Küstermann J and Roewer N and Muellenbach RM	https://pubmed.ncbi.nlm.nih.gov/25824000/	ger	10.1007/s00101-015-0010-1	25824000
[Tracheomalacia (TM) or bronchomalacia (BM) in children: conservative or invasive therapy].	2010	1		Archives de pediatrie : organe officiel de la Societe francaise de pediatrie	1769-664X (Electronic)	17	1	97-104	Fayon M and Donato L	https://pubmed.ncbi.nlm.nih.gov/19892533/	fre	10.1016/j.arcped.2009.09.015	19892533
[Use of the Bispectral Index in monitoring critically-ill children].	2006	1		Anales de pediatria (Barcelona, Spain : 2003)	1695-4033 (Print)	64	1	96-9	Mencía Bartolomé S and López-Herce Cid J and Lamas Ferreiro A and Borrego Domínguez R and Sancho Pérez L and Carrillo Alvarez A	https://pubmed.ncbi.nlm.nih.gov/16539925/	spa	10.1016/s1695-4033(06)70017-0	16539925
[Ventilation in special situations. Mechanical ventilation in bronchiolitis].	2003	10		Anales de pediatria (Barcelona, Spain : 2003)	1695-4033 (Print)	59	4	363-6	Rodríguez Núñez A and Martinón Torres F and Martinón Sánchez JM	https://pubmed.ncbi.nlm.nih.gov/14649222/	spa	10.1016/s1695-4033(03)78195-8	14649222
[Weaning from invasive mechanical ventilation in pediatric patients (excluding premature neonates)].	2010	4		Archives de pediatrie : organe officiel de la Societe francaise de pediatrie	1769-664X (Electronic)	17	4	399-406	Leclerc F and Noizet O and Botte A and Binoche A and Chaari W and Sadik A and Riou Y	https://pubmed.ncbi.nlm.nih.gov/20219332/	fre	10.1016/j.arcped.2010.01.017	20219332
[Weaning from mechanical ventilation. Weaning categories and weaning concepts].	2016	4		Medizinische Klinik, Intensivmedizin und Notfallmedizin	2193-6226 (Electronic)	111	3	208-14	Geiseler J and Kelbel C	https://pubmed.ncbi.nlm.nih.gov/27084181/	ger	10.1007/s00063-016-0147-y	27084181
[Why is the morbidly obese patient at high risk of anesthetic complications?].	2018	5		Presse medicale (Paris, France : 1983)	2213-0276 (Electronic)	47	5	453-463	De Jong A and Verzilli D and Geniez M and Chanques G and Nocca D and Jaber S	https://pubmed.ncbi.nlm.nih.gov/29609909/	fre	10.1016/j.lpm.2018.01.016	29609909
36th International Symposium on Intensive Care and Emergency Medicine : Brussels, Belgium. 15-18 March 2016.	2016	4	20	Critical care (London, England)	1466-609X (Electronic)	20		94	Bateman RM and Sharpe MD and Jagger JE and Ellis CG and Solé-Violán J and López-Rodríguez M and Herrera-Ramos E and Ruíz-Hernández J and Borderías L and Horcajada J and González-Quevedo N and Rajas O and Briones M and Rodríguez de Castro F and Rodríguez Gallego C and Esen F and Orhun G and Ergin Ozcan P and Senturk E and Ugur Yilmaz C and Orhan N and Arican N and Kaya M and Kucukerden M and Giris…	https://pubmed.ncbi.nlm.nih.gov/27885969/	eng	10.1186/s13054-016-1208-6	27885969	PMC5493079
3D-printed, externally-implanted, bioresorbable airway splints for severe tracheobronchomalacia.	2019	8		The Laryngoscope	1531-4995 (Electronic)	129	8	1763-1771	Les AS and Ohye RG and Filbrun AG and Ghadimi Mahani M and Flanagan CL and Daniels RC and Kidwell KM and Zopf DA and Hollister SJ and Green GE	https://pubmed.ncbi.nlm.nih.gov/30794335/	eng	10.1002/lary.27863	30794335	PMC6662576
A 2-week, polysomnographic, safety study of sodium oxybate in obstructive sleep apnea syndrome.	2011	1		Sleep & breathing = Schlaf & Atmung	1522-1709 (Electronic)	15	1	13-20	George CF and Feldman N and Zheng Y and Steininger TL and Grzeschik SM and Lai C and Inhaber N	https://pubmed.ncbi.nlm.nih.gov/20082240/	eng	10.1007/s11325-009-0320-0	20082240	PMC3098358
A case of congenital central hypoventilation syndrome.	2012	12		Journal of anesthesia	1438-8359 (Electronic)	26	6	922-4	Kameyama Y and Wagatsuma T and Nakamura M and Kurosawa S and Saito K and Hoshi K	https://pubmed.ncbi.nlm.nih.gov/22790414/	eng	10.1007/s00540-012-1451-1	22790414
A case report: use of cerebral oximetry in the early detection of cerebral hypoperfusion in a post-cardiac arrest patient during targeted temperature management.	2019	9		European heart journal. Case reports	2514-2119 (Electronic)	3	3	ytz125	Ng S and Chia YW	https://pubmed.ncbi.nlm.nih.gov/31660497/	eng	10.1093/ehjcr/ytz125	31660497	PMC6764554
A centrally acting antihypertensive, clonidine, combined to a venous dilator, nitroglycerin, to handle severe pulmonary edema.	2016	3		The American journal of emergency medicine	1532-8171 (Electronic)	34	3	676.e5-7	Schraub P and Vecchi M and Matthys M and Lecomte B and Ferrara N and Ghignone M and Quintin L	https://pubmed.ncbi.nlm.nih.gov/26152915/	eng	10.1016/j.ajem.2015.06.037	26152915
A comparative evaluation of thermodilution and partial CO2 rebreathing techniques for cardiac output assessment in critically ill patients during assisted ventilation.	2004	1		Intensive care medicine	0342-4642 (Print)	30	1	82-7	Rocco M and Spadetta G and Morelli A and Dell'Utri D and Porzi P and Conti G and Pietropaoli P	https://pubmed.ncbi.nlm.nih.gov/14652718/	eng	10.1007/s00134-003-2069-4	14652718
A comparison of ventilation with a non-invasive ventilator versus standard O(2) with a nasal cannula for colonoscopy with moderate sedation using propofol.	2020	12		Journal of clinical monitoring and computing	1573-2614 (Electronic)	34	6	1215-1221	Fogarty M and Orr JA and Sakata D and Brewer L and Johnson K and Fang JC and Kuck K	https://pubmed.ncbi.nlm.nih.gov/31760586/	eng	10.1007/s10877-019-00426-5	31760586
A comprehensive review of the use and understanding of airway pressure release ventilation.	2020	3		Expert review of respiratory medicine	1747-6356 (Electronic)	14	3	307-315	Mallory P and Cheifetz I	https://pubmed.ncbi.nlm.nih.gov/31869259/	eng	10.1080/17476348.2020.1708719	31869259
A cross-sectional study of early mobility practice in intensive care units in Sarawak Hospitals, Malaysia.	2021	1		Nursing open	2054-1058 (Electronic)	8	1	200-209	Yong SY and Siop S and Kho WM	https://pubmed.ncbi.nlm.nih.gov/33318828/	eng	10.1002/nop2.619	33318828	PMC7729545
A decremental PEEP trial identifies the PEEP level that maintains oxygenation after lung recruitment.	2006	10		Respiratory care	0020-1324 (Print)	51	10	1132-9	Girgis K and Hamed H and Khater Y and Kacmarek RM	https://pubmed.ncbi.nlm.nih.gov/17005058/	eng		17005058
A feasibility study in the treatment of obstructive sleep apnea syndrome and snoring: Nasopharyngeal stent.	2020	11		American journal of otolaryngology	1532-818X (Electronic)	41	6	102460	Yenigun A and Tugrul S and Dogan R and Aksoy F and Ozturan O	https://pubmed.ncbi.nlm.nih.gov/32247706/	eng	10.1016/j.amjoto.2020.102460	32247706
A mobile, web-based system can improve positive airway pressure adherence.	2017	4		Journal of sleep research	1365-2869 (Electronic)	26	2	139-146	Hostler JM and Sheikh KL and Andrada TF and Khramtsov A and Holley PR and Holley AB	https://pubmed.ncbi.nlm.nih.gov/27933667/	eng	10.1111/jsr.12476	27933667
A modified Montpellier protocol for intubating intensive care unit patients is associated with an increase in first-pass intubation success and fewer complications.	2018	4		Journal of critical care	1557-8615 (Electronic)	44		191-195	Corl KA and Dado C and Agarwal A and Azab N and Amass T and Marks SJ and Levy MM and Merchant RC and Aliotta J	https://pubmed.ncbi.nlm.nih.gov/29149690/	eng	10.1016/j.jcrc.2017.11.014	29149690	PMC10184499
A multidisciplinary approach to accidental inhalational ammonia injury: A case report.	2022	10		Annals of medicine and surgery (2012)	2049-0801 (Print)	82		104741	Pangeni RP and Timilsina B and Oli PR and Khadka S and Regmi PR	https://pubmed.ncbi.nlm.nih.gov/36268428/	eng	10.1016/j.amsu.2022.104741	36268428	PMC9577859
A nasal high-flow system prevents hypoxia in dental patients under intravenous sedation.	2015	6		Journal of oral and maxillofacial surgery : official journal of the American Association of Oral and Maxillofacial Surgeons	1531-5053 (Electronic)	73	6	1058-64	Sago T and Harano N and Chogyoji Y and Nunomaki M and Shiiba S and Watanabe S	https://pubmed.ncbi.nlm.nih.gov/25799356/	eng	10.1016/j.joms.2014.12.020	25799356
A Nasal High-Flow System Prevents Upper Airway Obstruction and Hypoxia in Pediatric Dental Patients Under Intravenous Sedation.	2021	3		Journal of oral and maxillofacial surgery : official journal of the American Association of Oral and Maxillofacial Surgeons	1531-5053 (Electronic)	79	3	539-545	Sago T and Watanabe K and Kawabata K and Shiiba S and Maki K and Watanabe S	https://pubmed.ncbi.nlm.nih.gov/33176129/	eng	10.1016/j.joms.2020.10.018	33176129
A Neonate With Vertical Transmission of COVID-19 and Acute Respiratory Failure: A Case Report.	2021	12	1	Advances in neonatal care : official journal of the National Association of Neonatal Nurses	1536-0911 (Electronic)	21	6	482-492	Farmer ML	https://pubmed.ncbi.nlm.nih.gov/34596092/	eng	10.1097/ANC.0000000000000954	34596092
A New Percutaneous Approach to Treat Combined Right Ventricular and Respiratory Failure: The "Aachen Cannula".	2019			European surgical research. Europaische chirurgische Forschung. Recherches chirurgicales europeennes	1421-9921 (Electronic)	60	5	229-238	Hima F and Gümmer M and Prescher A and Altarawneh B and Zayat R and Hatam N and Ernst L and Kalverkamp S and Spillner J and Arias-Pinilla J	https://pubmed.ncbi.nlm.nih.gov/31743901/	eng	10.1159/000504411	31743901
A Novel Agnostic Respiratory Stimulant as a Treatment for Apnea of Prematurity: A Proof-of-Concept Study.	2022	9		Cureus	2168-8184 (Print)	14	9	e28900	Miller TL and Raab LM and Shaffer TH and Schweikert A and Diana F and Fort P and Frum AS and Pergolizzi J and Raffa RB	https://pubmed.ncbi.nlm.nih.gov/36237747/	eng	10.7759/cureus.28900	36237747	PMC9544529
A novel delivery system for supraglottic atomization allows increased lung deposition rates of pulmonary surfactant in newborn piglets.	2020	5		Pediatric research	1530-0447 (Electronic)	87	6	1019-1024	Nord A and Linner R and Milesi I and Zannin E and di Castri M and Bianco F and Dellacá RL and Cunha-Goncalves D and Perez-de-Sa V	https://pubmed.ncbi.nlm.nih.gov/31785590/	eng	10.1038/s41390-019-0696-x	31785590	PMC7224119
A novel non-invasive ventilation mask to prevent and manage respiratory failure during fiberoptic bronchoscopy, gastroscopy and transesophageal echocardiography.	2015			Heart, lung and vessels	2282-8419 (Print)	7	4	297-303	Cabrini L and Landoni G	https://pubmed.ncbi.nlm.nih.gov/26811835/	eng		26811835	PMC4712032
A pilot study evaluating acute use of eszopiclone in patients with mild to moderate obstructive sleep apnea syndrome.	2007	8		Sleep medicine	1389-9457 (Print)	8	5	464-70	Rosenberg R and Roach JM and Scharf M and Amato DA	https://pubmed.ncbi.nlm.nih.gov/17512799/	eng	10.1016/j.sleep.2006.10.007	17512799
A pilot study of a new test to predict extubation failure.	2009			Critical care (London, England)	1466-609X (Electronic)	13	2	R56	Solsona JF and Díaz Y and Vázquez A and Pilar Gracia M and Zapatero A and Marrugat J	https://pubmed.ncbi.nlm.nih.gov/19366440/	eng	10.1186/cc7783	19366440	PMC2689503
A Pilot Study Of Aspirin Resistance In Obstructive Sleep Apnea Patients.	2021	10	3	Clinical and investigative medicine. Medecine clinique et experimentale	1488-2353 (Electronic)	44	3	E55-63	Scinico M and Sostin OV and Agarwal R and Kapoor AD and Petrini JR and Mendez JL	https://pubmed.ncbi.nlm.nih.gov/34600460/	eng	10.25011/cim.v44i3.36708	34600460
A prospective cohort study of awake fibreoptic intubation practice at a tertiary centre.	2017	6		Anaesthesia	1365-2044 (Electronic)	72	6	694-703	El-Boghdadly K and Onwochei DN and Cuddihy J and Ahmad I	https://pubmed.ncbi.nlm.nih.gov/28654138/	eng	10.1111/anae.13844	28654138
A prospective randomized double-blind trial of fibrin glue for reducing pain and bleeding after tonsillectomy.	2008	4		International journal of pediatric otorhinolaryngology	0165-5876 (Print)	72	4	469-73	Segal N and Puterman M and Rotem E and Niv A and Kaplan D and Kraus M and Brenner H and Nash M and Tal A and Leiberman A	https://pubmed.ncbi.nlm.nih.gov/18282613/	eng	10.1016/j.ijporl.2007.12.011	18282613
A prospective study on use of thrive (transnasal humidified rapid insufflation ventilatory exchange) versus conventional nasal oxygenation following extubation of adult cardiac surgical patients.	2021	7		Annals of cardiac anaesthesia	0974-5181 (Electronic)	24	3	353-357	Burra V and Putta G and Prasad SR and Manjunath V	https://pubmed.ncbi.nlm.nih.gov/34269267/	eng	10.4103/aca.ACA_16_20	34269267	PMC8404600
A randomised, controlled trial of conventional versus automated weaning from mechanical ventilation using SmartCare/PS.	2008	10		Intensive care medicine	0342-4642 (Print)	34	10	1788-95	Rose L and Presneill JJ and Johnston L and Cade JF	https://pubmed.ncbi.nlm.nih.gov/18575843/	eng	10.1007/s00134-008-1179-4	18575843
A randomized controlled trial of the intraoperative use of noninvasive ventilation versus supplemental oxygen by face mask for procedural sedation in an electrophysiology laboratory.	2023	7		Canadian journal of anaesthesia = Journal canadien d'anesthesie	1496-8975 (Electronic)	70	7	1182-1193	Moury PH and Pasquier V and Greco F and Arvieux JL and Alves-Macedo S and Richard M and Casez-Brasseur M and Skaare K and Jacon P and Durand M and Bedague D and Jaber S and Bosson JL and Albaladejo P	https://pubmed.ncbi.nlm.nih.gov/37268802/	eng	10.1007/s12630-023-02495-2	37268802
A randomized open-label trial to evaluate the efficacy and safety of triple therapy with aspirin, atorvastatin, and nicorandil in hospitalised patients with SARS Cov-2 infection: A structured summary of a study protocol for a randomized controlled trial.	2021	7	15	Trials	1745-6215 (Electronic)	22	1	451	Sharma A and Sharma C and Raina S and Singh B and Dadhwal DS and Dogra V and Gupta S and Bhandari S and Sood V	https://pubmed.ncbi.nlm.nih.gov/34266452/	eng	10.1186/s13063-021-05361-y	34266452	PMC8280682
A rare instance of retrosternal goitre presenting with obstructive sleep apnoea in a middle-aged person.	2013			International journal of surgery case reports	2210-2612 (Print)	4	12	1064-6	Rodrigues J and Furtado R and Ramani A and Mitta N and Kudchadkar S and Falari S	https://pubmed.ncbi.nlm.nih.gov/24212758/	eng	10.1016/j.ijscr.2013.07.040	24212758	PMC3860032
A retrospective analysis of dexmedetomidine and morphine in the fast-track and ultra-fast-track extubation protocol after congenital cardiac surgery.	2022	12		Journal of cardiac surgery	1540-8191 (Electronic)	37	12	4234-4242	Altun D and Arnaz A and Doğan A and Yalçinbaş Y and Türköz R and Oktay A and Yüksek A and Altun D and Sarıoğlu T	https://pubmed.ncbi.nlm.nih.gov/35880442/	eng	10.1111/jocs.16709	35880442
A Retrospective Examination of the Efficacy of Paravertebral Block for Patients Requiring Intraoperative High-Dose Unfractionated Heparin Administration During Thoracoabdominal Aortic Aneurysm Repair.	2015	8		Journal of cardiothoracic and vascular anesthesia	1532-8422 (Electronic)	29	4	937-41	Minami K and Yoshitani K and Inatomi Y and Sugiyama Y and Iida H and Ohnishi Y	https://pubmed.ncbi.nlm.nih.gov/25836954/	eng	10.1053/j.jvca.2014.12.009	25836954
A risk stratification algorithm using non-invasive respiratory volume monitoring to improve safety when using post-operative opioids in the PACU.	2017	4		Journal of clinical monitoring and computing	1573-2614 (Electronic)	31	2	417-426	Voscopoulos C and Theos K and Tillmann Hein HA and George E	https://pubmed.ncbi.nlm.nih.gov/26894592/	eng	10.1007/s10877-016-9841-9	26894592
A specialized post anaesthetic care unit improves fast-track management in cardiac surgery: a prospective randomized trial.	2014	8	15	Critical care (London, England)	1466-609X (Electronic)	18	4	468	Probst S and Cech C and Haentschel D and Scholz M and Ender J	https://pubmed.ncbi.nlm.nih.gov/25123092/	eng	10.1186/s13054-014-0468-2	25123092	PMC4243831
A study to evaluate buprenorphine at 40 μg kg(-1) compared to 20 μg kg(-1) as a post-operative analgesic in the dog.	2011	11		Veterinary anaesthesia and analgesia	1467-2995 (Electronic)	38	6	584-93	Slingsby LS and Taylor PM and Murrell JC	https://pubmed.ncbi.nlm.nih.gov/21988814/	eng	10.1111/j.1467-2995.2011.00656.x	21988814
A Technique of Awake Bronchoscopic Endotracheal Intubation for Respiratory Failure in Patients With Right Heart Failure and Pulmonary Hypertension.	2017	9		Critical care medicine	1530-0293 (Electronic)	45	9	e980-e984	Johannes J and Berlin DA and Patel P and Schenck EJ and West FM and Saggar R and Barjaktarevic IZ	https://pubmed.ncbi.nlm.nih.gov/28682836/	eng	10.1097/CCM.0000000000002586	28682836
A U-shaped association of tracheostomy timing with all-cause mortality in mechanically ventilated patients admitted to the intensive care unit: A retrospective cohort study.	2022			Frontiers in medicine	2296-858X (Print)	9		1068569	Chen JR and Gao HR and Yang YL and Wang Y and Zhou YM and Chen GQ and Li HL and Zhang L and Zhou JX	https://pubmed.ncbi.nlm.nih.gov/36590960/	eng	10.3389/fmed.2022.1068569	36590960	PMC9794610
Abdominal relaxation during emergence from general anesthesia with propofol and remifentanil.	2013	3		Journal of clinical anesthesia	1873-4529 (Electronic)	25	2	106-9	Atkins JH and Mandel JE	https://pubmed.ncbi.nlm.nih.gov/23357660/	eng	10.1016/j.jclinane.2012.06.025	23357660
Accuracy of Invasive and Noninvasive Parameters for Diagnosing Ventilatory Overassistance During Pressure Support Ventilation.	2018	3		Critical care medicine	1530-0293 (Electronic)	46	3	411-417	Pletsch-Assuncao R and Caleffi Pereira M and Ferreira JG and Cardenas LZ and de Albuquerque ALP and de Carvalho CRR and Caruso P	https://pubmed.ncbi.nlm.nih.gov/29189344/	eng	10.1097/CCM.0000000000002871	29189344
Acepromazine-dexmedetomidine-ketamine for injectable anaesthesia in captive European brown hares (Lepus europaeus).	2013	11		Veterinary anaesthesia and analgesia	1467-2995 (Electronic)	40	6	610-4	Pasolini MP and Lamagna B and Meomartino L and Mennonna G and Auletta L and Esposito L and Cuomo A	https://pubmed.ncbi.nlm.nih.gov/23782674/	eng	10.1111/vaa.12056	23782674
Acetazolamide as an adjunct to CPAP treatment: a case of complex sleep apnea in a patient on long-acting opioid therapy.	2009	2	15	Journal of clinical sleep medicine : JCSM : official publication of the American Academy of Sleep Medicine	1550-9389 (Print)	5	1	63-4	Glidewell RN and Orr WC and Imes N	https://pubmed.ncbi.nlm.nih.gov/19317383/	eng		19317383	PMC2637168
Acquired pyroglutamic acidosis due to long-term dicloxacillin and paracetamol use.	2020	4	8	BMJ case reports	1757-790X (Electronic)	13	4		Zand Irani A and Almuwais A and Gibbons H	https://pubmed.ncbi.nlm.nih.gov/32273269/	eng	10.1136/bcr-2019-233306	32273269	PMC7244275
Activation of CXCL5-CXCR2 axis promotes proliferation and accelerates G1 to S phase transition of papillary thyroid carcinoma cells and activates JNK and p38 pathways.	2019			Cancer biology & therapy	1555-8576 (Electronic)	20	5	608-616	Cui D and Zhao Y and Xu J	https://pubmed.ncbi.nlm.nih.gov/30404567/	eng	10.1080/15384047.2018.1539289	30404567	PMC6606038
Acupuncture therapy rapidly terminates intractable hiccups complicating acute myocardial infarction.	2005	3		Southern medical journal	0038-4348 (Print)	98	3	385-7	Liu FC and Chen CA and Yang SS and Lin SH	https://pubmed.ncbi.nlm.nih.gov/15813167/	eng	10.1097/01.SMJ.0000146619.74871.37	15813167
Acute iterative bronchospasm and "do not re-intubate" orders: sedation by an alpha-2 agonist combined with noninvasive ventilation.	2015	6		The American journal of emergency medicine	1532-8171 (Electronic)	33	6	857.e3-5	Galland C and Sergent B and Pichot C and Ghignone M and Quintin L	https://pubmed.ncbi.nlm.nih.gov/25572642/	eng	10.1016/j.ajem.2014.11.053	25572642
Acute respiratory distress syndrome (ARDS) caused by the novel coronavirus disease (COVID-19): a practical comprehensive literature review.	2021	2		Expert review of respiratory medicine	1747-6356 (Electronic)	15	2	183-195	Montenegro F and Unigarro L and Paredes G and Moya T and Romero A and Torres L and López JC and González FEJ and Del Pozo G and López-Cortés A and Diaz AM and Vasconez E and Cevallos-Robalino D and Lister A and Ortiz-Prado E	https://pubmed.ncbi.nlm.nih.gov/32902367/	eng	10.1080/17476348.2020.1820329	32902367
Acute respiratory distress syndrome and severe pneumonitis after atezolizumab plus bevacizumab for hepatocellular carcinoma treatment: A case report.	2023	5	15	World journal of gastrointestinal oncology	1948-5204 (Print)	15	5	892-901	Cho SH and You GR and Park C and Cho SG and Lee JE and Choi SK and Cho SB and Yoon JH	https://pubmed.ncbi.nlm.nih.gov/37275450/	eng	10.4251/wjgo.v15.i5.892	37275450	PMC10237029
Acute severe asthma complicated with tension pneumothorax and hemopneumothorax.	2019	4		International journal of critical illness and injury science	2229-5151 (Print)	9	2	91-95	Metry AA	https://pubmed.ncbi.nlm.nih.gov/31334052/	eng	10.4103/IJCIIS.IJCIIS_83_18	31334052	PMC6625329
Adaptive pressure support servoventilation: a novel treatment for sleep apnea associated with use of opioids.	2008	8	15	Journal of clinical sleep medicine : JCSM : official publication of the American Academy of Sleep Medicine	1550-9389 (Print)	4	4	305-10	Javaheri S and Malik A and Smith J and Chung E	https://pubmed.ncbi.nlm.nih.gov/18763420/	eng		18763420	PMC2542500
Adaptive servoventilation (ASV) in patients with sleep disordered breathing associated with chronic opioid medications for non-malignant pain.	2008	8	15	Journal of clinical sleep medicine : JCSM : official publication of the American Academy of Sleep Medicine	1550-9389 (Print)	4	4	311-9	Farney RJ and Walker JM and Boyle KM and Cloward TV and Shilling KC	https://pubmed.ncbi.nlm.nih.gov/18763421/	eng		18763421	PMC2542501
Adaptive servoventilation for treatment of opioid-associated central sleep apnea.	2014	6	15	Journal of clinical sleep medicine : JCSM : official publication of the American Academy of Sleep Medicine	1550-9397 (Electronic)	10	6	637-43	Javaheri S and Harris N and Howard J and Chung E	https://pubmed.ncbi.nlm.nih.gov/24932143/	eng	10.5664/jcsm.3788	24932143	PMC4031404
Adaptive servoventilation in patients with central or complex sleep apnea related to chronic opioid use and congestive heart failure.	2012	10	15	Journal of clinical sleep medicine : JCSM : official publication of the American Academy of Sleep Medicine	1550-9397 (Electronic)	8	5	569-76	Ramar K and Ramar P and Morgenthaler TI	https://pubmed.ncbi.nlm.nih.gov/23066370/	eng	10.5664/jcsm.2160	23066370	PMC3459204
Addressing Assumptions for the Use of Non-invasive Cardiac Output Measurement Techniques During Exercise in COPD.	2016			COPD	1541-2563 (Electronic)	13	1	75-81	Perrault H and Richard R and Kapchinsky S and Baril J and Bourbeau J and Taivassalo T	https://pubmed.ncbi.nlm.nih.gov/26408087/	eng	10.3109/15412555.2015.1043985	26408087
Adult-onset congenital central hypoventilation syndrome due to PHOX2B mutation.	2021	2		Acta neurologica Belgica	2240-2993 (Electronic)	121	1	23-35	Meylemans A and Depuydt P and De Baere E and Hertegonne K and Derom E and Dermaut B and Hemelsoet D	https://pubmed.ncbi.nlm.nih.gov/32335870/	eng	10.1007/s13760-020-01363-w	32335870
Airway management by physician-staffed Helicopter Emergency Medical Services - a prospective, multicentre, observational study of 2,327 patients.	2015	8	7	Scandinavian journal of trauma, resuscitation and emergency medicine	1757-7241 (Electronic)	23		57	Sunde GA and Heltne JK and Lockey D and Burns B and Sandberg M and Fredriksen K and Hufthammer KO and Soti A and Lyon R and Jäntti H and Kämäräinen A and Reid BO and Silfvast T and Harm F and Sollid SJ	https://pubmed.ncbi.nlm.nih.gov/26250700/	eng	10.1186/s13049-015-0136-9	26250700	PMC4528299
Airway Management in Adult Intensive Care Units: A Survey of Two Regions in China.	2022			BioMed research international	2314-6141 (Electronic)	2022		4653494	Zhang S and Lin J and Diao X and Shi W and Huang L	https://pubmed.ncbi.nlm.nih.gov/36452062/	eng	10.1155/2022/4653494	36452062	PMC9705077
Airway management in the adult patient with COVID-19: High flow nasal oxygen or not? A summary of evidence and local expert opinion.	2021	7		Anaesthesia and intensive care	0310-057X (Print)	49	4	268-274	Lee S and Bradley WPL and Brewster DJ and Chahal R and Poon L and Segal R and Totonidis S and Tsang D and Ng M	https://pubmed.ncbi.nlm.nih.gov/34344162/	eng	10.1177/0310057X211024691	34344162
Airway pressure release and biphasic intermittent positive airway pressure ventilation: are they ready for prime time?	2007	5		The Journal of trauma	0022-5282 (Print)	62	5	1298-308; discussion 1308-9	Seymour CW and Frazer M and Reilly PM and Fuchs BD	https://pubmed.ncbi.nlm.nih.gov/17495742/	eng	10.1097/TA.0b013e31803c562f	17495742
Airway pressure release ventilation as a primary ventilatory mode in acute respiratory distress syndrome.	2004	7		Acta anaesthesiologica Scandinavica	0001-5172 (Print)	48	6	722-31	Varpula T and Valta P and Niemi R and Takkunen O and Hynynen M and Pettilä VV	https://pubmed.ncbi.nlm.nih.gov/15196105/	eng	10.1111/j.0001-5172.2004.00411.x	15196105
Airway pressure release ventilation in acute respiratory distress syndrome.	2011	7		Critical care clinics	1557-8232 (Electronic)	27	3	501-9	Maung AA and Kaplan LJ	https://pubmed.ncbi.nlm.nih.gov/21742214/	eng	10.1016/j.ccc.2011.05.003	21742214
Airway pressure release ventilation: a neonatal case series and review of current practice.	2013	9		Canadian respiratory journal	1916-7245 (Electronic)	20	5	e86-91	Gupta S and Joshi V and Joshi P and Monkman S and Vaillancourt K and Choong K	https://pubmed.ncbi.nlm.nih.gov/24093118/	eng	10.1155/2013/734729	24093118	PMC3810052
Airway pressure release ventilation: what do we know?	2012	2		Respiratory care	0020-1324 (Print)	57	2	282-92	Daoud EG and Farag HL and Chatburn RL	https://pubmed.ncbi.nlm.nih.gov/21762559/	eng	10.4187/respcare.01238	21762559
Alpha-2 agonists for sedation of mechanically ventilated adults in intensive care units: a systematic review.	2016	3		Health technology assessment (Winchester, England)	2046-4924 (Electronic)	20	25	v-xx, 1-117	Cruickshank M and Henderson L and MacLennan G and Fraser C and Campbell M and Blackwood B and Gordon A and Brazzelli M	https://pubmed.ncbi.nlm.nih.gov/27035758/	eng	10.3310/hta20250	27035758	PMC4828957
Alternatives to mouthpiece noninvasive ventilatory support to permit dental care.	2014	2		American journal of physical medicine & rehabilitation	1537-7385 (Electronic)	93	2	182-5	Tran J and Bach JR and Gonçalves MR	https://pubmed.ncbi.nlm.nih.gov/24322432/	eng	10.1097/PHM.0000000000000029	24322432
An account of the anesthetist's vigilance and prevention of adversity during donor nephrectomy.	2016	1		Anesthesia, essays and researches	0259-1162 (Print)	10	1	151-3	Dhir VB and Kaur M and Gulabani M and Sharma AG	https://pubmed.ncbi.nlm.nih.gov/26957714/	eng	10.4103/0259-1162.167834	26957714	PMC4767091
An adverse effect of positive airway pressure on the upper airway documented with magnetic resonance imaging.	2013	6		JAMA otolaryngology-- head & neck surgery	2168-619X (Electronic)	139	6	636-8	Fleck RJ Jr and Mahmoud M and McConnell K and Shott SR and Gutmark E and Amin RS	https://pubmed.ncbi.nlm.nih.gov/23787424/	eng	10.1001/jamaoto.2013.3279	23787424	PMC5854951
An assessment of esophageal balloon use for the titration of airway pressure release ventilation and controlled mechanical ventilation in a patient with extrapulmonary acute respiratory distress syndrome: a case report.	2021	8	17	Journal of medical case reports	1752-1947 (Electronic)	15	1	435	Arellano-Pérez Ó and Castillo Merino F and Torres-Tejeiro R and Ugarte Ubiergo S	https://pubmed.ncbi.nlm.nih.gov/34399842/	eng	10.1186/s13256-021-02984-2	34399842	PMC8367393
An intervention to decrease complications related to endotracheal intubation in the intensive care unit: a prospective, multiple-center study.	2010	2		Intensive care medicine	1432-1238 (Electronic)	36	2	248-55	Jaber S and Jung B and Corne P and Sebbane M and Muller L and Chanques G and Verzilli D and Jonquet O and Eledjam JJ and Lefrant JY	https://pubmed.ncbi.nlm.nih.gov/19921148/	eng	10.1007/s00134-009-1717-8	19921148
An oral hypnotic medication does not improve continuous positive airway pressure compliance in men with obstructive sleep apnea.	2006	11		Chest	0012-3692 (Print)	130	5	1369-76	Bradshaw DA and Ruff GA and Murphy DP	https://pubmed.ncbi.nlm.nih.gov/17099012/	eng	10.1378/chest.130.5.1369	17099012
Anaesthetic management of Stiff Man syndrome.	2015	4		Revista espanola de anestesiologia y reanimacion	2340-3284 (Electronic)	62	4	222-7	Marín T and Hernando D and Kinast N and Churruca I and Sabate S	https://pubmed.ncbi.nlm.nih.gov/25060949/	["eng", "spa"]	10.1016/j.redar.2014.04.009	25060949
Analgo-sedation of patients with burns outside the operating room.	2008			Drugs	0012-6667 (Print)	68	17	2427-43	Gregoretti C and Decaroli D and Piacevoli Q and Mistretta A and Barzaghi N and Luxardo N and Tosetti I and Tedeschi L and Burbi L and Navalesi P and Azzeri F	https://pubmed.ncbi.nlm.nih.gov/19016572/	eng	10.2165/0003495-200868170-00003	19016572
Analgosedation with low-dose morphine for preterm infants with CPAP: risks and benefits.	2008	7		Acta paediatrica (Oslo, Norway : 1992)	0803-5253 (Print)	97	7	880-3	Enders J and Gebauer C and Pulzer F and Robel-Tillig E and Knüpfer M	https://pubmed.ncbi.nlm.nih.gov/18489625/	eng	10.1111/j.1651-2227.2008.00815.x	18489625
Analysis of hospital discharge data to characterize obstructive sleep apnea and its management in adult patients hospitalized in Canada: 2006 to 2007.	2010	9		Canadian respiratory journal	1916-7245 (Electronic)	17	5	213-8	Spurr K and Morrison DL and Graven MA and Webber A and Gilbert RW	https://pubmed.ncbi.nlm.nih.gov/21037995/	eng	10.1155/2010/918095	21037995	PMC2975501
Anesthesia and airway management for gastrointestinal endoscopic procedures outside the operating room.	2019	8		Current opinion in anaesthesiology	1473-6500 (Electronic)	32	4	517-522	Kuzhively J and Pandit JJ	https://pubmed.ncbi.nlm.nih.gov/31082826/	eng	10.1097/ACO.0000000000000745	31082826
Anesthesia for digestive tract endoscopy.	2022	8	1	Current opinion in anaesthesiology	1473-6500 (Electronic)	35	4	528-535	Pardo E and Camus M and Verdonk F	https://pubmed.ncbi.nlm.nih.gov/35787532/	eng	10.1097/ACO.0000000000001162	35787532
Anesthetic considerations in children with asthma.	2022	2		Paediatric anaesthesia	1460-9592 (Electronic)	32	2	148-155	Regli A and Sommerfield A and von Ungern-Sternberg BS	https://pubmed.ncbi.nlm.nih.gov/34890494/	eng	10.1111/pan.14373	34890494
Anesthetic Management during Robotic-Assisted Minimal Invasive Thymectomy Using the Da Vinci System: A Single Center Experience.	2022	7	22	Journal of clinical medicine	2077-0383 (Print)	11	15		Mohamed A and Shehada SE and Van Brakel L and Ruhparwar A and Hochreiter M and Berger MM and Brenner T and Haddad A	https://pubmed.ncbi.nlm.nih.gov/35893373/	eng	10.3390/jcm11154274	35893373	PMC9332370
Anesthetic management in a child with Job's syndrome.	2012	7		Anesthesia, essays and researches	0259-1162 (Print)	6	2	223-5	Kulkarni P and Shah R and Priyanka VN	https://pubmed.ncbi.nlm.nih.gov/25885624/	eng	10.4103/0259-1162.108342	25885624	PMC4173468
Anesthetic management of transcatheter aortic valve implantation with transaxillary approach.	2011	6		Journal of cardiothoracic and vascular anesthesia	1532-8422 (Electronic)	25	3	437-43	Guarracino F and Covello RD and Landoni G and Baldassarri R and Stefani M and Cariello C and Ruggeri L and Franco A and Gerli C and Pappalardo F and Zangrillo A	https://pubmed.ncbi.nlm.nih.gov/21036065/	eng	10.1053/j.jvca.2010.08.015	21036065
Anesthetic management using high-flow nasal cannula therapy during cardiac catheter examination of a neonate with hypoplastic left heart syndrome.	2022	10	12	JA clinical reports	2363-9024 (Electronic)	8	1	83	Ito Y and Yamashita T and Tachibana K	https://pubmed.ncbi.nlm.nih.gov/36222838/	eng	10.1186/s40981-022-00572-x	36222838	PMC9556681
Antenatal magnesium sulfate exposure and acute cardiorespiratory events in preterm infants.	2015	1		American journal of obstetrics and gynecology	1097-6868 (Electronic)	212	1	94.e1-7	De Jesus LC and Sood BG and Shankaran S and Kendrick D and Das A and Bell EF and Stoll BJ and Laptook AR and Walsh MC and Carlo WA and Sanchez PJ and Van Meurs KP and Bara R and Hale EC and Newman NS and Ball MB and Higgins RD	https://pubmed.ncbi.nlm.nih.gov/25046806/	eng	10.1016/j.ajog.2014.07.023	25046806	PMC4275326
Antiplatelet agents for the treatment of adults with COVID-19.	2023	7	25	The Cochrane database of systematic reviews	1469-493X (Electronic)	7	7	CD015078	Fischer AL and Messer S and Riera R and Martimbianco ALC and Stegemann M and Estcourt LJ and Weibel S and Monsef I and Andreas M and Pacheco RL and Skoetz N	https://pubmed.ncbi.nlm.nih.gov/37489818/	eng	10.1002/14651858.CD015078	37489818	PMC10368416
Antiplatelet Therapy in Acute Myocardial Infarction and Cardiogenic Shock: Insights From the National Cardiogenic Shock Initiative.	2022	3		The Journal of invasive cardiology	1557-2501 (Electronic)	34	3	E156-E163	Gorgis S and Lemor A and Kolski B and Lalonde T and Kaki A and Marso S and Senter S and Rahman A and Gorwara S and Nazir R and Zuberi O and Justice L and Srivastava N and Padgett R and O'Neill W and Basir MB	https://pubmed.ncbi.nlm.nih.gov/35157607/	eng		35157607
APACHE II score cannot predict successful weaning from prolonged mechanical ventilation.	2017	8		Chronic respiratory disease	1479-9731 (Electronic)	14	3	270-275	Rojek-Jarmuła A and Hombach R and Krzych ŁJ	https://pubmed.ncbi.nlm.nih.gov/28774204/	eng	10.1177/1479972316687100	28774204	PMC5720231
Apnea After Low-Dose Ketamine Sedation During Attempted Delayed Sequence Intubation.	2017	1		Annals of emergency medicine	1097-6760 (Electronic)	69	1	34-35	Driver BE and Reardon RF	https://pubmed.ncbi.nlm.nih.gov/27692755/	eng	10.1016/j.annemergmed.2016.07.026	27692755
Application of noninvasive positive pressure ventilation to respiratory complications of severe tetanus: a case report.	2022	6		International journal of infectious diseases : IJID : official publication of the International Society for Infectious Diseases	1878-3511 (Electronic)	119		160-162	Imanishi K and Yasuo K	https://pubmed.ncbi.nlm.nih.gov/35398295/	eng	10.1016/j.ijid.2022.04.003	35398295
Application of the Behavioural Indicators of Pain Scale in patients with traumatic brain injury.	2020	7		Journal of advanced nursing	1365-2648 (Electronic)	76	7	1862-1870	López-López C and Arranz-Esteban A and Arias-Rivera S and Solís-Muñoz M and Pérez-Pérez T and Latorre-Marco I	https://pubmed.ncbi.nlm.nih.gov/32338391/	eng	10.1111/jan.14400	32338391
ARDS Clinical Practice Guideline 2021.	2022	7	8	Journal of intensive care	2052-0492 (Print)	10	1	32	Tasaka S and Ohshimo S and Takeuchi M and Yasuda H and Ichikado K and Tsushima K and Egi M and Hashimoto S and Shime N and Saito O and Matsumoto S and Nango E and Okada Y and Hayashi K and Sakuraya M and Nakajima M and Okamori S and Miura S and Fukuda T and Ishihara T and Kamo T and Yatabe T and Norisue Y and Aoki Y and Iizuka Y and Kondo Y and Narita C and Kawakami D and Okano H and Takeshita J …	https://pubmed.ncbi.nlm.nih.gov/35799288/	eng	10.1186/s40560-022-00615-6	35799288	PMC9263056
Assessment of Cerebral Autoregulation Using Invasive and Noninvasive Methods of Intracranial Pressure Monitoring.	2023	6		Neurocritical care	1556-0961 (Electronic)	38	3	591-599	Hassett CE and Uysal SP and Butler R and Moore NZ and Cardim D and Gomes JA	https://pubmed.ncbi.nlm.nih.gov/36050535/	eng	10.1007/s12028-022-01585-1	36050535
Assessment of continuous pain in newborns admitted to NICUs in 18 European countries.	2017	8		Acta paediatrica (Oslo, Norway : 1992)	1651-2227 (Electronic)	106	8	1248-1259	Anand KJS and Eriksson M and Boyle EM and Avila-Alvarez A and Andersen RD and Sarafidis K and Polkki T and Matos C and Lago P and Papadouri T and Attard-Montalto S and Ilmoja ML and Simons S and Tameliene R and van Overmeire B and Berger A and Dobrzanska A and Schroth M and Bergqvist L and Courtois E and Rousseau J and Carbajal R	https://pubmed.ncbi.nlm.nih.gov/28257153/	eng	10.1111/apa.13810	28257153
Assessment of interfering factors in non-adherence to oral appliance therapy in severe sleep apnea.	2017	7		Oral diseases	1601-0825 (Electronic)	23	5	629-635	Haviv Y and Zini A and Almoznino G and Keshet N and Sharav Y and Aframian DJ	https://pubmed.ncbi.nlm.nih.gov/28054437/	eng	10.1111/odi.12633	28054437
Assessment of Neonatal Intensive Care Unit Practices and Preterm Newborn Gut Microbiota and 2-Year Neurodevelopmental Outcomes.	2020	9	1	JAMA network open	2574-3805 (Electronic)	3	9	e2018119	Rozé JC and Ancel PY and Marchand-Martin L and Rousseau C and Montassier E and Monot C and Le Roux K and Butin M and Resche-Rigon M and Aires J and Neu J and Lepage P and Butel MJ	https://pubmed.ncbi.nlm.nih.gov/32965499/	eng	10.1001/jamanetworkopen.2020.18119	32965499	PMC7512059
Assessment of perioperative minute ventilation in obese versus non-obese patients with a non-invasive respiratory volume monitor.	2017	4	26	BMC anesthesiology	1471-2253 (Electronic)	17	1	61	Mehta JH and Cattano D and Brayanov JB and George EE	https://pubmed.ncbi.nlm.nih.gov/28446134/	eng	10.1186/s12871-017-0352-0	28446134	PMC5405482
Assessment of Procedural Pain in Patients with COVID-19 in the Intensive Care Unit.	2022	10		Pain management nursing : official journal of the American Society of Pain Management Nurses	1532-8635 (Electronic)	23	5	596-601	Erden S and Artiklar T and Tura İ and Türkmen A	https://pubmed.ncbi.nlm.nih.gov/35418331/	eng	10.1016/j.pmn.2022.03.002	35418331	PMC8919865
Assessment of propofol concentrations in human breath and blood by means of HS-SPME-GC-MS.	2008	9		Clinica chimica acta; international journal of clinical chemistry	0009-8981 (Print)	395	1	32-7	Miekisch W and Fuchs P and Kamysek S and Neumann C and Schubert JK	https://pubmed.ncbi.nlm.nih.gov/18498766/	eng	10.1016/j.cca.2008.04.021	18498766
Association Between Gabapentinoids and Postoperative Pulmonary Complications in Patients Undergoing Thoracic Surgery.	2022	8		Journal of cardiothoracic and vascular anesthesia	1532-8422 (Electronic)	36	8	2295-2302	McGauvran MM and Ohnuma T and Raghunathan K and Krishnamoorthy V and Johnson S and Lo T and Pyati S and Van De Ven T and Bartz RR and Gaca J and Thompson A	https://pubmed.ncbi.nlm.nih.gov/34756676/	eng	10.1053/j.jvca.2021.10.003	34756676
Association between the use of magnesium sulfate as neuroprotector in prematurity and the neonatal hemodynamic effects.	2018	7		The journal of maternal-fetal & neonatal medicine : the official journal of the European Association of Perinatal Medicine, the Federation of Asia and Oceania Perinatal Societies, the International Society of Perinatal Obstetricians	1476-4954 (Electronic)	31	14	1900-1905	Nunes RD and Schutz FD and Traebert JL	https://pubmed.ncbi.nlm.nih.gov/28521581/	eng	10.1080/14767058.2017.1332033	28521581
Association of analgosedation with psychiatric symptoms and health-related quality of life in ARDS survivors: Post hoc analyses of the DACAPO study.	2022			PloS one	1932-6203 (Electronic)	17	10	e0275743	Blecha S and Zeman F and Rohr M and Dodoo-Schittko F and Brandstetter S and Karagiannidis C and Apfelbacher C and Bein T	https://pubmed.ncbi.nlm.nih.gov/36269731/	eng	10.1371/journal.pone.0275743	36269731	PMC9586389
Association of gabapentinoid utilization with postoperative pulmonary complications in gynecologic surgery: a retrospective cohort study.	2021	5		Current medical research and opinion	1473-4877 (Electronic)	37	5	821-828	Tan HS and Frere Z and Krishnamoorthy V and Ohnuma T and Raghunathan K and Habib AS	https://pubmed.ncbi.nlm.nih.gov/33685298/	eng	10.1080/03007995.2021.1900092	33685298
Atorvastatin and Aspirin as Adjuvant Therapy in Patients with SARS-CoV-2 Infection: A structured summary of a study protocol for a randomised controlled trial.	2020	10	30	Trials	1745-6215 (Electronic)	21	1	902	Ghati N and Roy A and Bhatnagar S and Bhati S and Bhushan S and Mahendran M and Thakur A and Tiwari P and Dwivedi T and Mani K and Gupta R and Mohan A and Garg R and Saxena A and Guleria R and Deepti S	https://pubmed.ncbi.nlm.nih.gov/33126910/	eng	10.1186/s13063-020-04840-y	33126910	PMC7598224
Avoidance of reintubation by using sedation during noninvasive positive pressure ventilation in a 3-month-old infant with postoperative respiratory failure.	2010			Internal medicine (Tokyo, Japan)	1349-7235 (Electronic)	49	12	1159-62	Watanabe K and Chin K and Takahashi K and Murata M and Doi H and Handa T and Oga T and Tsuboi T and Ikeda T and Nakahata T and Sakata R and Mishima M	https://pubmed.ncbi.nlm.nih.gov/20558935/	eng	10.2169/internalmedicine.49.3191	20558935
Awake venoarterial extracorporeal membrane oxygenation for refractory cardiogenic shock.	2021	8	24	European heart journal. Acute cardiovascular care	2048-8734 (Electronic)	10	6	585-594	Montero S and Huang F and Rivas-Lasarte M and Chommeloux J and Demondion P and Bréchot N and Hékimian G and Franchineau G and Persichini R and Luyt CÉ and Garcia-Garcia C and Bayes-Genis A and Lebreton G and Cinca J and Leprince P and Combes A and Alvarez-Garcia J and Schmidt M	https://pubmed.ncbi.nlm.nih.gov/33822901/	eng	10.1093/ehjacc/zuab018	33822901
Awake Venovenous Extracorporeal Membrane Oxygenation for Coronavirus Disease 2019 Acute Respiratory Failure.	2021	7		Critical care explorations	2639-8028 (Electronic)	3	7	e0489	Assanangkornchai N and Slobod D and Qutob R and Tam M and Shahin J and Samoukovic G	https://pubmed.ncbi.nlm.nih.gov/34286281/	eng	10.1097/CCE.0000000000000489	34286281	PMC8284710
Baroreflex control of heart rate during and after propofol infusion in humans.	2005	5		British journal of anaesthesia	0007-0912 (Print)	94	5	577-81	Sato M and Tanaka M and Umehara S and Nishikawa T	https://pubmed.ncbi.nlm.nih.gov/15722386/	eng	10.1093/bja/aei092	15722386
Bedside adjustment of proportional assist ventilation to target a predefined range of respiratory effort.	2013	9		Critical care medicine	1530-0293 (Electronic)	41	9	2125-32	Carteaux G and Mancebo J and Mercat A and Dellamonica J and Richard JC and Aguirre-Bermeo H and Kouatchet A and Beduneau G and Thille AW and Brochard L	https://pubmed.ncbi.nlm.nih.gov/23787397/	eng	10.1097/CCM.0b013e31828a42e5	23787397
Breathing variability during propofol/remifentanil procedural sedation with a single additional dose of midazolam or s-ketamine: a prospective observational study.	2022	8		Journal of clinical monitoring and computing	1573-2614 (Electronic)	36	4	1219-1225	van den Bosch OFC and Alvarez-Jimenez R and Schet SG and Delfsma K and Loer SA	https://pubmed.ncbi.nlm.nih.gov/34767130/	eng	10.1007/s10877-021-00773-2	34767130	PMC9293797
Breathlessness in amyotrophic lateral sclerosis: A case report on the role of osteoporosis in the worsening of respiratory failure.	2018	11		Medicine	1536-5964 (Electronic)	97	45	e13026	Portaro S and Morini E and Santoro ME and Accorinti M and Marzullo P and Naro A and Calabrò RS	https://pubmed.ncbi.nlm.nih.gov/30407295/	eng	10.1097/MD.0000000000013026	30407295	PMC6250541
Breathlessness in motor neurone disease: a review of the current strategies and gaps in the evidence.	2014	9		Current opinion in supportive and palliative care	1751-4266 (Electronic)	8	3	213-7	Allcroft P	https://pubmed.ncbi.nlm.nih.gov/25090287/	eng	10.1097/SPC.0000000000000077	25090287
Bronchoscopy during COVID-19 pandemic, ventilatory strategies and procedure measures.	2021	12		Panminerva medica	1827-1898 (Electronic)	63	4	529-538	Patrucco F and Failla G and Ferrari G and Galasso T and Candoli P and Mondoni M and Piro R and Facciolongo NC and Renda T and Salio M and Scala R and Solidoro P and Mattei A and Donato P and Vaschetto R and Balbo PE	https://pubmed.ncbi.nlm.nih.gov/34606187/	eng	10.23736/S0031-0808.21.04533-X	34606187
Bronchoscopy in intubated and non-intubated intensive care unit patients with respiratory failure.	2021	8		Journal of thoracic disease	2072-1439 (Print)	13	8	5125-5134	Patolia S and Farhat R and Subramaniyam R	https://pubmed.ncbi.nlm.nih.gov/34527353/	eng	10.21037/jtd-19-3709	34527353	PMC8411155
Budesonide 9 mg is at least as effective as mesalamine 4.5 g in patients with mildly to moderately active Crohn's disease.	2011	2		Gastroenterology	1528-0012 (Electronic)	140	2	425-434.e1; quiz e13-4	Tromm A and Bunganič I and Tomsová E and Tulassay Z and Lukáš M and Kykal J and Bátovský M and Fixa B and Gabalec L and Safadi R and Kramm HJ and Altorjay I and Löhr H and Koutroubakis I and Bar-Meir S and Stimac D and Schäffeler E and Glasmacher C and Dilger K and Mohrbacher R and Greinwald R	https://pubmed.ncbi.nlm.nih.gov/21070781/	eng	10.1053/j.gastro.2010.11.004	21070781
Building on the Shoulders of Giants: Is the use of Early Spontaneous Ventilation in the Setting of Severe Diffuse Acute Respiratory Distress Syndrome Actually Heretical?	2018	9		Turkish journal of anaesthesiology and reanimation	2667-677X (Print)	46	5	339-347	Petitjeans F and Pichot C and Ghignone M and Quintin L	https://pubmed.ncbi.nlm.nih.gov/30263856/	eng	10.5152/TJAR.2018.01947	30263856	PMC6157981
Can drug-induced sleep endoscopy (DISE) predict compliance with positive airway pressure therapy? A pilot study.	2022	3		Sleep & breathing = Schlaf & Atmung	1522-1709 (Electronic)	26	1	109-116	Yui MS and Tominaga Q and Lopes BCP and Eckeli AL and de Almeida LA and Rabelo FAW and Küpper DS and Valera FCP	https://pubmed.ncbi.nlm.nih.gov/33829370/	eng	10.1007/s11325-021-02360-w	33829370
Capnography improves detection of apnea during procedural sedation for percutaneous transhepatic cholangiodrainage.	2013	10		Canadian journal of gastroenterology = Journal canadien de gastroenterologie	1916-7237 (Electronic)	27	10	582-6	Schlag C and Wörner A and Wagenpfeil S and Kochs EF and Schmid RM and von Delius S	https://pubmed.ncbi.nlm.nih.gov/24106730/	eng	10.1155/2013/852454	24106730	PMC3805339
Capnography in the Emergency Department: A Review of Uses, Waveforms, and Limitations.	2017	12		The Journal of emergency medicine	0736-4679 (Print)	53	6	829-842	Long B and Koyfman A and Vivirito MA	https://pubmed.ncbi.nlm.nih.gov/28993038/	eng	10.1016/j.jemermed.2017.08.026	28993038
Capnography in the pediatric emergency department: clinical applications.	2013	6		Pediatric emergency medicine practice	1549-9669 (Electronic)	10	6	2024-01-01	Becker HJ and Langhan M	https://pubmed.ncbi.nlm.nih.gov/31692301/	eng		31692301
Cardiorespiratory complications of neuraxial opioids in patients with obstructive sleep apnea: a systematic review.	2013	11		Journal of clinical anesthesia	1873-4529 (Electronic)	25	7	591-9	Orlov D and Ankichetty S and Chung F and Brull R	https://pubmed.ncbi.nlm.nih.gov/23994284/	eng	10.1016/j.jclinane.2013.02.015	23994284
Cardiorespiratory effects of isoflurane and medetomidine-tiletamine-zolazepam in 12 bonobos (Pan paniscus).	2023	2		The Veterinary record	2042-7670 (Electronic)	192	4	e2589	Bucknell P and Dobbs P and Martin M and Ashfield S and White K	https://pubmed.ncbi.nlm.nih.gov/36692993/	eng	10.1002/vetr.2589	36692993
Cardiovascular changes after achieving constant effect site concentration of propofol.	2008	2		Anaesthesia	1365-2044 (Electronic)	63	2	116-20	Jack ES and Shaw M and Harten JM and Anderson K and Kinsella J	https://pubmed.ncbi.nlm.nih.gov/18211440/	eng	10.1111/j.1365-2044.2007.05315.x	18211440
Case Report: Clinical Treatment of the First Critical Patient With Coronavirus Disease (COVID-19) in Liaocheng, Shandong Province.	2020			Frontiers in medicine	2296-858X (Print)	7		249	Tian H and Sui Y and Tian S and Zou X and Xu Z and He H and Wu T	https://pubmed.ncbi.nlm.nih.gov/32574337/	eng	10.3389/fmed.2020.00249	32574337	PMC7270407
Case scenario - thoracic trauma.	2013	7		Annales francaises d'anesthesie et de reanimation	1769-6623 (Electronic)	32	7	504-9	Michelet P and Boussen S	https://pubmed.ncbi.nlm.nih.gov/23916516/	eng	10.1016/j.annfar.2013.07.009	23916516
Catathrenia, a REM predominant disorder of arousal?	2017	4		Sleep medicine	1878-5506 (Electronic)	32		222-226	Drakatos P and Higgins S and Duncan I and Stevens S and Dastagir S and Birdseye A and Lykouras D and Muza R and Gildeh N and Rosenzweig I and Williams AJ and Leschziner GD and Kent BD	https://pubmed.ncbi.nlm.nih.gov/27539028/	eng	10.1016/j.sleep.2016.06.010	27539028	PMC6554196
Cerebral cortex activation during experimentally induced ventilator fighting in normal humans receiving noninvasive mechanical ventilation.	2007	11		Anesthesiology	0003-3022 (Print)	107	5	746-55	Raux M and Ray P and Prella M and Duguet A and Demoule A and Similowski T	https://pubmed.ncbi.nlm.nih.gov/18073550/	eng	10.1097/01.anes.0000287005.58761.e8	18073550
Change in management and outcome of mechanical ventilation in Korea: a prospective observational study.	2022	5		The Korean journal of internal medicine	2005-6648 (Electronic)	37	3	618-630	Sim JK and Lee SM and Kang HK and Kim KC and Kim YS and Kim YS and Lee WY and Park S and Park SY and Park JH and Sim YS and Lee K and Lee YJ and Lee JH and Lee HB and Lim CM and Choi WI and Hong JY and Song WJ and Suh GY	https://pubmed.ncbi.nlm.nih.gov/32872728/	eng	10.3904/kjim.2020.285	32872728	PMC9082445
Changes in Habitual Sleep Duration after Continuous Positive Airway Pressure for Obstructive Sleep Apnea.	2017	6		Annals of the American Thoracic Society	2325-6621 (Electronic)	14	6	986-993	Tachikawa R and Minami T and Matsumoto T and Murase K and Tanizawa K and Inouchi M and Oga T and Chin K	https://pubmed.ncbi.nlm.nih.gov/28326793/	eng	10.1513/AnnalsATS.201610-816OC	28326793
Changes in insomnia severity with advanced PAP therapy in patients with posttraumatic stress symptoms and comorbid sleep apnea: a retrospective, nonrandomized controlled study.	2019	5	9	Military Medical Research	2054-9369 (Electronic)	6	1	15	Krakow BJ and McIver ND and Obando JJ and Ulibarri VA	https://pubmed.ncbi.nlm.nih.gov/31072385/	eng	10.1186/s40779-019-0204-y	31072385	PMC6507057
Chapter 3 innovations in the en route care of combat casualties.	2014			Annual review of nursing research	0739-6686 (Print)	32		41-62	Hatzfeld JJ and Dukes S and Bridges E	https://pubmed.ncbi.nlm.nih.gov/25222537/	eng	10.1891/0739-6686.32.41	25222537
Chapter 8 Military Personnel With Traumatic Brain Injuries and Insomnia Have Reductions in PTSD and Improved Perceived Health Following Sleep Restoration: A Relationship Moderated by Inflammation.	2015			Annual review of nursing research	0739-6686 (Print)	33		249-66	Barr T and Livingston W and Guardado P and Baxter T and Mysliwiec V and Gill J	https://pubmed.ncbi.nlm.nih.gov/25946388/	eng	10.1891/0739-6686.33.249	25946388
Characteristics, in-hospital management and outcome of late acute ST-elevation myocardial infarction presenters.	2017	8		Journal of cardiovascular medicine (Hagerstown, Md.)	1558-2035 (Electronic)	18	8	567-571	Cerrato E and Forno D and Ferro S and Chinaglia A	https://pubmed.ncbi.nlm.nih.gov/28504982/	eng	10.2459/JCM.0000000000000527	28504982
Characterization of breathing patterns during patient-controlled opioid analgesia.	2013	12		British journal of anaesthesia	1471-6771 (Electronic)	111	6	971-8	Drummond GB and Bates A and Mann J and Arvind DK	https://pubmed.ncbi.nlm.nih.gov/23970443/	eng	10.1093/bja/aet259	23970443
Characterization of critically ill patients with septic shock and sepsis-associated cardiomyopathy using cardiovascular MRI.	2022	8		ESC heart failure	2055-5822 (Electronic)	9	4	2147-2156	Muehlberg F and Blaszczyk E and Will K and Wilczek S and Brederlau J and Schulz-Menger J	https://pubmed.ncbi.nlm.nih.gov/35587684/	eng	10.1002/ehf2.13938	35587684	PMC9288744
Choice of opioid supplementation for day-case rigid bronchoscopy:a randomized placebo-controlled comparison of a bolus of remifentanil and alfentanil.	2003	6		Journal of cardiothoracic and vascular anesthesia	1053-0770 (Print)	17	3	336-40	Agnew NM and Tan NH and Scawn ND and Pennefather SH and Russell GN	https://pubmed.ncbi.nlm.nih.gov/12827582/	eng	10.1016/s1053-0770(03)00049-1	12827582
Choking in the night due to NFLE seizures in a patient with comorbid OSA.	2014	10	15	Journal of clinical sleep medicine : JCSM : official publication of the American Academy of Sleep Medicine	1550-9397 (Electronic)	10	10	1149-52	Terzaghi M and Sartori I and Cremascoli R and Rustioni V and Manni R	https://pubmed.ncbi.nlm.nih.gov/25317097/	eng	10.5664/jcsm.4122	25317097	PMC4173094
Chronic obstructive pulmonary disease and sleep related disorders.	2017	3		Current opinion in pulmonary medicine	1531-6971 (Electronic)	23	2	124-128	Tsai SC	https://pubmed.ncbi.nlm.nih.gov/27984243/	eng	10.1097/MCP.0000000000000351	27984243
Chronic Opioid Use and Central Sleep Apnea, Where Are We Now and Where To Go? A State of the Art Review.	2021	5	1	Anesthesia and analgesia	1526-7598 (Electronic)	132	5	1244-1253	Wang D and Yee BJ and Grunstein RR and Chung F	https://pubmed.ncbi.nlm.nih.gov/33857966/	eng	10.1213/ANE.0000000000005378	33857966
Chronic opioid use and central sleep apnea: a review of the prevalence, mechanisms, and perioperative considerations.	2015	6		Anesthesia and analgesia	1526-7598 (Electronic)	120	6	1273-85	Correa D and Farney RJ and Chung F and Prasad A and Lam D and Wong J	https://pubmed.ncbi.nlm.nih.gov/25988636/	eng	10.1213/ANE.0000000000000672	25988636
Chronic post amputation pain: pathophysiology and prevention options for a heterogenous phenomenon.	2023	10	1	Current opinion in anaesthesiology	1473-6500 (Electronic)	36	5	572-579	Stone AB and Hollmann MW and Terwindt LE and Lirk P	https://pubmed.ncbi.nlm.nih.gov/37552016/	eng	10.1097/ACO.0000000000001298	37552016
Clinical and economic characteristics of emergency department visits due to acetaminophen toxicity in the USA.	2015	9	9	BMJ open	2044-6055 (Electronic)	5	9	e007368	Altyar A and Kordi L and Skrepnek G	https://pubmed.ncbi.nlm.nih.gov/26353865/	eng	10.1136/bmjopen-2014-007368	26353865	PMC4567677
Clinical and polysomnographic predictors of short-term continuous positive airway pressure compliance.	2009	3		Chest	1931-3543 (Electronic)	135	3	704-709	Collen J and Lettieri C and Kelly W and Roop S	https://pubmed.ncbi.nlm.nih.gov/19017888/	eng	10.1378/chest.08-2182	19017888
Clinical Benefit of Extubation in Patients on Venoarterial Extracorporeal Membrane Oxygenation.	2022	5	1	Critical care medicine	1530-0293 (Electronic)	50	5	760-769	Massart N and Mansour A and Flecher E and Ross JT and Ecoffey C and Verhoye JP and Launey Y and Auffret V and Nesseler N	https://pubmed.ncbi.nlm.nih.gov/34582413/	eng	10.1097/CCM.0000000000005304	34582413
Clinical characteristics and course of dying in patients with amyotrophic lateral sclerosis withdrawing from long-term ventilation.	2017	2		Amyotrophic lateral sclerosis & frontotemporal degeneration	2167-9223 (Electronic)	18	1	53-59	Kettemann D and Funke A and Maier A and Rosseau S and Meyer R and Spittel S and Münch C and Meyer T	https://pubmed.ncbi.nlm.nih.gov/27534566/	eng	10.1080/21678421.2016.1214734	27534566
Clinical efficacy and safety of dexmedetomidine and buprenorphine, butorphanol or diazepam for canine hip radiography.	2006	11		The Journal of small animal practice	0022-4510 (Print)	47	11	663-9	Leppänen MK and McKusick BC and Granholm MM and Westerholm FC and Tulamo R and Short CE	https://pubmed.ncbi.nlm.nih.gov/17076790/	eng	10.1111/j.1748-5827.2006.00030.x	17076790
Clinical efficacy of high-flow nasal oxygen in patients undergoing ERCP under sedation.	2021	1	11	Scientific reports	2045-2322 (Electronic)	11	1	350	Cha B and Lee MJ and Park JS and Jeong S and Lee DH and Park TG	https://pubmed.ncbi.nlm.nih.gov/33432035/	eng	10.1038/s41598-020-79798-7	33432035	PMC7801411
Clinical indicators of dry eye severity nursing outcome in intensive care unit.	2019			Revista latino-americana de enfermagem	1518-8345 (Electronic)	27		e3201	Soares RPDS and Fernandes APNL and Botarelli FR and Araújo JNM and Olímpio JA and Vitor AF	https://pubmed.ncbi.nlm.nih.gov/31664409/	["eng", "por", "spa"]	10.1590/1518-8345.2983.3201	31664409	PMC6818663
Clinical Outcomes of Acute Respiratory Failure Associated With Noninvasive and Invasive Ventilation in a Pediatric ICU.	2022	8		Respiratory care	1943-3654 (Electronic)	67	8	956-966	Kyle JM and Sturza JM and Dechert RE and Custer JR and Dahmer MK and Saba TG and Flori HR	https://pubmed.ncbi.nlm.nih.gov/35701174/	eng	10.4187/respcare.09348	35701174
Clinical practice of high-flow nasal cannula therapy in COVID-19 pandemic era: a cross-sectional survey of respiratory physicians.	2022	11		Respiratory investigation	2212-5353 (Electronic)	60	6	779-786	Koyauchi T and Suzuki Y and Inoue Y and Hozumi H and Karayama M and Furuhashi K and Fujisawa T and Enomoto N and Inui N and Suda T	https://pubmed.ncbi.nlm.nih.gov/36153288/	eng	10.1016/j.resinv.2022.08.007	36153288	PMC9464591
Clinical practices related to high-flow nasal cannulas in pediatric critical care in Brazil compared to other countries: a Brazilian survey.	2021			Revista Brasileira de terapia intensiva	1982-4335 (Electronic)	33	3	384-393	Colleti Júnior J and Kawaguchi A and Araujo OR and Garros D	https://pubmed.ncbi.nlm.nih.gov/35107549/	["por", "eng"]	10.5935/0103-507X.20210055	35107549	PMC8555393
Clinical presentation, treatment, and short-term outcomes of lung injury associated with e-cigarettes or vaping: a prospective observational cohort study.	2019	12	7	Lancet (London, England)	1474-547X (Electronic)	394	10214	2073-2083	Blagev DP and Harris D and Dunn AC and Guidry DW and Grissom CK and Lanspa MJ	https://pubmed.ncbi.nlm.nih.gov/31711629/	eng	10.1016/S0140-6736(19)32679-0	31711629
Clinical research about airway pressure release ventilation for moderate to severe acute respiratory distress syndrome.	2016	6		European review for medical and pharmacological sciences	2284-0729 (Electronic)	20	12	2634-41	Li JQ and Li N and Han GJ and Pan CG and Zhang YH and Shi XZ and Xu JY and Lu B and Li MQ	https://pubmed.ncbi.nlm.nih.gov/27383316/	eng		27383316
Clinical review of high-flow nasal oxygen therapy in human and veterinary patients.	2023			Frontiers in veterinary science	2297-1769 (Print)	10		1070881	Whitney J and Keir I	https://pubmed.ncbi.nlm.nih.gov/36950541/	eng	10.3389/fvets.2023.1070881	36950541	PMC10027015
Clinical uses of dexmedetomidine in pediatric patients.	2008			Paediatric drugs	1174-5878 (Print)	10	1	49-69	Phan H and Nahata MC	https://pubmed.ncbi.nlm.nih.gov/18162008/	eng	10.2165/00148581-200810010-00006	18162008
Clonidine for sedation in the critically ill: a systematic review and meta-analysis (protocol).	2015	11	6	Systematic reviews	2046-4053 (Electronic)	4		154	Jing Wang G and Belley-Coté E and Burry L and Duffett M and Karachi T and Perri D and Alhazzani W and D'Aragon F and Wunsch H and Rochwerg B	https://pubmed.ncbi.nlm.nih.gov/26542363/	eng	10.1186/s13643-015-0139-7	26542363	PMC4635616
Cluster-derived obstructive sleep apnea phenotypes and outcomes at 5-year follow-up.	2022	2	1	Journal of clinical sleep medicine : JCSM : official publication of the American Academy of Sleep Medicine	1550-9397 (Electronic)	18	2	597-607	Silveira MG and Sampol G and Mota-Foix M and Ferrer J and Lloberes P	https://pubmed.ncbi.nlm.nih.gov/34569926/	eng	10.5664/jcsm.9674	34569926	PMC8804983
Co-ordinated multidisciplinary intervention to reduce time to successful extubation for children on mechanical ventilation: the SANDWICH cluster stepped-wedge RCT.	2022	3		Health technology assessment (Winchester, England)	2046-4924 (Electronic)	26	18	1-114	Blackwood B and Morris KP and Jordan J and McIlmurray L and Agus A and Boyle R and Clarke M and Easter C and Feltbower RG and Hemming K and Macrae D and McDowell C and Murray M and Parslow R and Peters MJ and Phair G and Tume LN and Walsh TS and McAuley DF	https://pubmed.ncbi.nlm.nih.gov/35289741/	eng	10.3310/TCFX3817	35289741
Collapsibility of the upper airway at different concentrations of propofol anesthesia.	2005	9		Anesthesiology	0003-3022 (Print)	103	3	470-7	Eastwood PR and Platt PR and Shepherd K and Maddison K and Hillman DR	https://pubmed.ncbi.nlm.nih.gov/16129969/	eng	10.1097/00000542-200509000-00007	16129969
Combination of ketamine and fentanyl (KetaFent) for safe insertion of ultrasound-guided central venous catheters in infants.	2023			Frontiers in pediatrics	2296-2360 (Print)	11		1033793	D'Andrea V and Prontera G and Barone G and Vento G	https://pubmed.ncbi.nlm.nih.gov/36911029/	eng	10.3389/fped.2023.1033793	36911029	PMC9998673
Comorbid insomnia and obstructive sleep apnea: challenges for clinical practice and research.	2010	4	15	Journal of clinical sleep medicine : JCSM : official publication of the American Academy of Sleep Medicine	1550-9389 (Print)	6	2	196-204	Luyster FS and Buysse DJ and Strollo PJ Jr	https://pubmed.ncbi.nlm.nih.gov/20411700/	eng		20411700	PMC2854710
Comorbidities, symptoms and end-of-life medication use in hospitalised decedents before and during the COVID-19 pandemic: a retrospective regional cohort study in Ottawa, Canada.	2023	9	5	BMJ open	2044-6055 (Electronic)	13	9	e075518	Lawlor P and Cohen L and Adeli SR and Besserer E and Gratton V and Murphy R and Warmels G and Bruni A and Kabir M and Noel C and Heidinger B and Anderson K and Arsenault-Mehta K and Wooller K and Lapenskie J and Webber C and Bedard D and Enright P and Desjardins I and Bhimji K and Dyason C and Iyengar A and Bush SH and Isenberg S and Tanuseputro P and Vanderspank-Wright B and Downar J and Parsons…	https://pubmed.ncbi.nlm.nih.gov/37669840/	eng	10.1136/bmjopen-2023-075518	37669840	PMC10481717
Comparing high-flow nasal oxygenation or standard oxygenation for gastrointestinal endoscopy with sedation. Response to BrJ Anaesth 2021; 127, e90-e91.	2021	9		British journal of anaesthesia	1471-6771 (Electronic)	127	3	e92	Nay MA and Boulain T	https://pubmed.ncbi.nlm.nih.gov/34275604/	eng	10.1016/j.bja.2021.06.013	34275604
Comparison between intermittent mandatory ventilation and synchronized intermittent mandatory ventilation with pressure support in children.	2009	1		Jornal de pediatria	1678-4782 (Electronic)	85	1	15-20	Moraes MA and Bonatto RC and Carpi MF and Ricchetti SM and Padovani CR and Fioretto JR	https://pubmed.ncbi.nlm.nih.gov/18989547/	["eng", "por"]	10.2223/JPED.1849	18989547
Comparison between monitored anesthesia care with remifentanil under ilioinguinal hypogastric nerve block and spinal anesthesia for herniorrhaphy.	2013	5		Korean journal of anesthesiology	2005-6419 (Print)	64	5	414-9	Bang YS and Park C and Lee SY and Kim M and Lee J and Lee T	https://pubmed.ncbi.nlm.nih.gov/23741563/	eng	10.4097/kjae.2013.64.5.414	23741563	PMC3668102
Comparison of a simplified nasal continuous positive airways pressure device with nasal cannula in obese patients undergoing colonoscopy during deep sedation: A randomised clinical trial.	2019	9		European journal of anaesthesiology	1365-2346 (Electronic)	36	9	633-640	Bai Y and Xu Z and Chandrashekar M and St Jacques PJ and Liang Y and Jiang Y and Kla K	https://pubmed.ncbi.nlm.nih.gov/31313720/	eng	10.1097/EJA.0000000000001052	31313720
Comparison of conventional continuous positive airway pressure to continuous positive airway pressure titration performed with sleep endoscopy.	2012	3		The Laryngoscope	1531-4995 (Electronic)	122	3	691-5	Civelek S and Emre IE and Dizdar D and Cuhadaroglu C and Eksioglu BK and Eraslan AK and Turgut S	https://pubmed.ncbi.nlm.nih.gov/22253054/	eng	10.1002/lary.22494	22253054
Comparison of end-of-life care in people with chronic obstructive pulmonary disease or lung cancer: A systematic review.	2020	9		Palliative medicine	1477-030X (Electronic)	34	8	1030-1043	Butler SJ and Ellerton L and Gershon AS and Goldstein RS and Brooks D	https://pubmed.ncbi.nlm.nih.gov/32484762/	eng	10.1177/0269216320929556	32484762
Comparison of high flow nasal cannula oxygen administration to traditional nasal cannula oxygen therapy in healthy dogs.	2019	5		Journal of veterinary emergency and critical care (San Antonio, Tex. : 2001)	1476-4431 (Electronic)	29	3	246-255	Jagodich TA and Bersenas AME and Bateman SW and Kerr CL	https://pubmed.ncbi.nlm.nih.gov/30861261/	eng	10.1111/vec.12817	30861261
Comparison of high flow nasal oxygen and conventional nasal cannula during gastrointestinal endoscopic sedation in the prone position: a randomized trial.	2021	4		Canadian journal of anaesthesia = Journal canadien d'anesthesie	1496-8975 (Electronic)	68	4	460-466	Kim SH and Bang S and Lee KY and Park SW and Park JY and Lee HS and Oh H and Oh YJ	https://pubmed.ncbi.nlm.nih.gov/33403549/	eng	10.1007/s12630-020-01883-2	33403549
Comparison of neurally-adjusted ventilator assist in infants before and after extubation.	2018	4		Minerva pediatrica	1827-1715 (Electronic)	70	2	133-140	Longhini F and Scarlino S and Gallina MR and Monzani A and DE Franco S and Grassino EC and Bona G and Ferrero F	https://pubmed.ncbi.nlm.nih.gov/26583456/	eng	10.23736/S0026-4946.16.04387-5	26583456
Comparison of Oxygen Saturation Between Nasal High-Flow Oxygen and Conventional Nasal Cannula in Obese Patients Undergoing Dental Procedures With Deep Sedation: A Randomized Crossover Trial.	2021	9		Journal of oral and maxillofacial surgery : official journal of the American Association of Oral and Maxillofacial Surgeons	1531-5053 (Electronic)	79	9	1842-1850	Higuchi H and Takaya-Ishida K and Miyake S and Fujimoto M and Nishioka Y and Maeda S and Miyawaki T	https://pubmed.ncbi.nlm.nih.gov/34022138/	eng	10.1016/j.joms.2021.04.004	34022138
Comparison of pressure and volume-controlled ventilation in laparoscopic cholecystectomy operations.	2016	5		The clinical respiratory journal	1752-699X (Electronic)	10	3	342-9	Aydın V and Kabukcu HK and Sahin N and Mesci A and Arici AG and Kahveci G and Ozmete O	https://pubmed.ncbi.nlm.nih.gov/25307158/	eng	10.1111/crj.12223	25307158
Comparison of three continuous positive airway pressure (CPAP) interfaces in healthy Beagle dogs during medetomidine-propofol constant rate infusions.	2018	3		Veterinary anaesthesia and analgesia	1467-2995 (Electronic)	45	2	145-157	Meira C and Joerger FB and Kutter APN and Waldmann A and Ringer SK and Böehm SH and Iff S and Mosing M	https://pubmed.ncbi.nlm.nih.gov/29422335/	eng	10.1016/j.vaa.2017.11.001	29422335
Comparison of Ventilator-Associated Pneumonia in Patients Admitted to Intensive Care for COVID-19 Versus Other Reasons: A Single-Centered Study.	2022	6		Turkish journal of anaesthesiology and reanimation	2667-677X (Print)	50		S22-S28	Sarı A and Akça H and Akman D and İnan A and Kaymakçı A and Ekinci O	https://pubmed.ncbi.nlm.nih.gov/35775794/	eng	10.5152/TJAR.2022.21310	35775794	PMC9629184
Complete respiratory support with AVCO2R and CPAP-mimic ventilation for total gas exchange in sheep.	2012	3		ASAIO journal (American Society for Artificial Internal Organs : 1992)	1538-943X (Electronic)	58	2	155-9	Hayes D Jr and Zwischenberger JB and Zhou X and Liu X and Lynch JE and Ballard-Croft C and Wang D	https://pubmed.ncbi.nlm.nih.gov/22370686/	eng	10.1097/MAT.0b013e3182455b98	22370686
Complex encephalopathy arising from the combination of opioids and gabapentin.	2019	8		Drug and therapeutics bulletin	1755-5248 (Electronic)	57	8	125-127	Singh H and Handa R and Kak V and Wasilewski A	https://pubmed.ncbi.nlm.nih.gov/31345958/	eng	10.1136/dtb.2019.228354rep	31345958
Complications of noninvasive ventilation in acute care.	2009	2		Respiratory care	0020-1324 (Print)	54	2	246-57; discussion 257-8	Gay PC	https://pubmed.ncbi.nlm.nih.gov/19173756/	eng		19173756
Computer-Assisted Quantitative Analysis of Drug-Induced Sleep Endoscopy for Obstructive Sleep Apnea/Hypopnea Syndrome.	2020	12		Otolaryngology--head and neck surgery : official journal of American Academy of Otolaryngology-Head and Neck Surgery	1097-6817 (Electronic)	163	6	1274-1280	Lai CC and Lin PW and Lin HC and Friedman M and Salapatas AM and Chen JP and Chang HW and Juang SE and Wu SC and Lin MC	https://pubmed.ncbi.nlm.nih.gov/32600112/	eng	10.1177/0194599820933206	32600112
Congenital Central Hypoventilation Syndrome.	1993								Weese-Mayer DE and Rand CM and Khaytin I and Slattery SM and Yap KL and Marazita ML and Berry-Kravis EM	https://pubmed.ncbi.nlm.nih.gov/20301600/	eng		20301600
Conscious sedation : clues for diagnosing obstructive sleep apnea syndrome.	2016	7		Acta gastro-enterologica Belgica	1784-3227 (Print)	79	3	289-293	Unler GK and Gokturk HS and Dogan R and Kivane T and Karakoca A	https://pubmed.ncbi.nlm.nih.gov/27821023/	eng		27821023
Considerations for Functional Nasal Surgery in the Obstructive Sleep Apnea Population.	2023	7	27	Facial plastic surgery : FPS	1098-8793 (Electronic)				Coviello C and Sivam S	https://pubmed.ncbi.nlm.nih.gov/37328151/	eng	10.1055/a-2111-9255	37328151
Contemporary issues in refractory dyspnoea in advanced chronic obstructive pulmonary disease.	2010	6		Current opinion in supportive and palliative care	1751-4266 (Electronic)	4	2	56-62	Horton R and Rocker G	https://pubmed.ncbi.nlm.nih.gov/20407378/	eng	10.1097/SPC.0b013e328338c1c6	20407378
Contemporary treatment of children with critical and near-fatal asthma.	2016	6		Revista Brasileira de terapia intensiva	1982-4335 (Electronic)	28	2	167-78	Shein SL and Speicher RH and Filho JO and Gaston B and Rotta AT	https://pubmed.ncbi.nlm.nih.gov/27305039/	["eng", "por"]	10.5935/0103-507X.20160020	27305039	PMC4943055
Continuous noninvasive respiratory volume monitoring for the identification of patients at risk for opioid-induced respiratory depression and obstructive breathing patterns.	2014	9		The journal of trauma and acute care surgery	2163-0763 (Electronic)	77	3	S208-15	Voscopoulos CJ and MacNabb CM and Freeman J and Galvagno SM Jr and Ladd D and George E	https://pubmed.ncbi.nlm.nih.gov/25159358/	eng	10.1097/TA.0000000000000400	25159358
Continuous palliative sedation in terminally ill patients with cancer: a retrospective observational cohort study from a Chinese palliative care unit.	2023	5	25	BMJ open	2044-6055 (Electronic)	13	5	e071859	Tan F and Chen S and Huang L and Chen Y and Wu Y	https://pubmed.ncbi.nlm.nih.gov/37230518/	eng	10.1136/bmjopen-2023-071859	37230518	PMC10230991
Continuous positive airway pressure administered via face mask in tranquilized dogs.	2010	10		Journal of veterinary emergency and critical care (San Antonio, Tex. : 2001)	1476-4431 (Electronic)	20	5	503-8	Briganti A and Melanie P and Portela D and Breghi G and Mama K	https://pubmed.ncbi.nlm.nih.gov/20955301/	eng	10.1111/j.1476-4431.2010.00579.x	20955301
Continuous Positive Airway Pressure Mitigates Opioid-induced Worsening of Sleep-disordered Breathing Early after Bariatric Surgery.	2016	7		Anesthesiology	1528-1175 (Electronic)	125	1	92-104	Zaremba S and Shin CH and Hutter MM and Malviya SA and Grabitz SD and MacDonald T and Diaz-Gil D and Ramachandran SK and Hess D and Malhotra A and Eikermann M	https://pubmed.ncbi.nlm.nih.gov/27171827/	eng	10.1097/ALN.0000000000001160	27171827	PMC5321128
Continuous positive airway pressure therapy for obstructive sleep apnoea and psychotropic drug use: a retrospective observational matched-cohort study.	2018	9	20	Scientific reports	2045-2322 (Electronic)	8	1	14134	Delbarre A and Gagnadoux F and Gohier B and Pelletier-Fleury N	https://pubmed.ncbi.nlm.nih.gov/30237498/	eng	10.1038/s41598-018-32142-6	30237498	PMC6148046
Continuous positive airway pressure with helmet versus mask in infants with bronchiolitis: an RCT.	2015	4		Pediatrics	1098-4275 (Electronic)	135	4	e868-75	Chidini G and Piastra M and Marchesi T and De Luca D and Napolitano L and Salvo I and Wolfler A and Pelosi P and Damasco M and Conti G and Calderini E	https://pubmed.ncbi.nlm.nih.gov/25780074/	eng	10.1542/peds.2014-1142	25780074
Continuous positive airway pressure with modified helmet for treatment of hypoxemic acute respiratory failure in infants and a preschool population: a feasibility study.	2006	9		Pediatric critical care medicine : a journal of the Society of Critical Care Medicine and the World Federation of Pediatric Intensive and Critical Care Societies	1529-7535 (Print)	7	5	455-60	Codazzi D and Nacoti M and Passoni M and Bonanomi E and Sperti LR and Fumagalli R	https://pubmed.ncbi.nlm.nih.gov/16885793/	eng	10.1097/01.PCC.0000235246.68050.3A	16885793
Continuous positive airway pressure: scientific and clinical rationale.	2008	4		Current opinion in pediatrics	1040-8703 (Print)	20	2	119-24	Morley CJ and Davis PG	https://pubmed.ncbi.nlm.nih.gov/18332704/	eng	10.1097/MOP.0b013e3282f63953	18332704
Continuous, non-invasive techniques to determine cardiac output in children after cardiac surgery: evaluation of transesophageal Doppler and electric velocimetry.	2008	8		Journal of clinical monitoring and computing	1387-1307 (Print)	22	4	299-307	Schubert S and Schmitz T and Weiss M and Nagdyman N and Huebler M and Alexi-Meskishvili V and Berger F and Stiller B	https://pubmed.ncbi.nlm.nih.gov/18665449/	eng	10.1007/s10877-008-9133-0	18665449
Controlled mechanical ventilation with constant positive end-expiratory pressure and alveolar recruitment manoeuvres during anaesthesia in laterally or dorsally recumbent horses.	2017	1		Veterinary anaesthesia and analgesia	1467-2995 (Electronic)	44	1	121-126	Hopster K and Rohn K and Ohnesorge B and Kästner SBR	https://pubmed.ncbi.nlm.nih.gov/27251105/	eng	10.1111/vaa.12390	27251105
Cough and sleep.	2010	1		Lung	1432-1750 (Electronic)	188		S91-4	Lee KK and Birring SS	https://pubmed.ncbi.nlm.nih.gov/19823913/	eng	10.1007/s00408-009-9176-0	19823913
COVID 19 infection: Pediatric perspectives.	2021	2		Journal of the American College of Emergency Physicians open	2688-1152 (Electronic)	2	1	e12375	Adeyinka A and Bailey K and Pierre L and Kondamudi N	https://pubmed.ncbi.nlm.nih.gov/33554209/	eng	10.1002/emp2.12375	33554209	PMC7846069
COVID-19: positive experience with differentiated tactics of mechanical ventilation of the lungs for different phenotypes (L-phenotype).	2022			Translational medicine communications	2396-832X (Electronic)	7	1	15	Piacherski V and Muzyka L and Zhylynski D	https://pubmed.ncbi.nlm.nih.gov/35821707/	eng	10.1186/s41231-022-00122-8	35821707	PMC9263035
Creating the animated intensive care unit.	2010	10		Critical care medicine	1530-0293 (Electronic)	38	10	S668-75	Hall JB	https://pubmed.ncbi.nlm.nih.gov/21164413/	eng	10.1097/CCM.0b013e3181f203aa	21164413
Critical Care of Neuromuscular Disorders.	2018	12		Continuum (Minneapolis, Minn.)	1538-6899 (Electronic)	24	6	1753-1775	Greene-Chandos D and Torbey M	https://pubmed.ncbi.nlm.nih.gov/30516604/	eng	10.1212/CON.0000000000000682	30516604
Current applications of capnography in non-intubated patients.	2014	10		Expert review of respiratory medicine	1747-6356 (Electronic)	8	5	629-39	Restrepo RD and Nuccio P and Spratt G and Waugh J	https://pubmed.ncbi.nlm.nih.gov/25020234/	eng	10.1586/17476348.2014.940321	25020234
Current practice of rapid sequence induction of anaesthesia in the UK - a national survey.	2016	9		British journal of anaesthesia	1471-6771 (Electronic)	117		i69-i74	Sajayan A and Wicker J and Ungureanu N and Mendonca C and Kimani PK	https://pubmed.ncbi.nlm.nih.gov/26917599/	eng	10.1093/bja/aew017	26917599
Current treatment approaches and trials in central sleep apnea.	2016	3		International journal of cardiology	1874-1754 (Electronic)	206		S22-7	Khayat RN and Abraham WT	https://pubmed.ncbi.nlm.nih.gov/26961738/	eng	10.1016/j.ijcard.2016.02.126	26961738
Current treatments in familial dysautonomia.	2014	12		Expert opinion on pharmacotherapy	1744-7666 (Electronic)	15	18	2653-71	Palma JA and Norcliffe-Kaufmann L and Fuente-Mora C and Percival L and Mendoza-Santiesteban C and Kaufmann H	https://pubmed.ncbi.nlm.nih.gov/25323828/	eng	10.1517/14656566.2014.970530	25323828	PMC4236240
Cutaneous carbon dioxide monitoring in adults.	2004	12		Current opinion in anaesthesiology	0952-7907 (Print)	17	6	521-5	Chhajed PN and Heuss LT and Tamm M	https://pubmed.ncbi.nlm.nih.gov/17031089/	eng	10.1097/00001503-200412000-00014	17031089
Death or near-death in patients with obstructive sleep apnoea: a compendium of case reports of critical complications.	2017	11	1	British journal of anaesthesia	1471-6771 (Electronic)	119	5	885-899	Subramani Y and Nagappa M and Wong J and Patra J and Chung F	https://pubmed.ncbi.nlm.nih.gov/29077813/	eng	10.1093/bja/aex341	29077813
Decreasing the Incidence of Hypoxia and Airway Maneuvers During GI Procedures.	2022	5	1	Gastroenterology nursing : the official journal of the Society of Gastroenterology Nurses and Associates	1538-9766 (Electronic)	45	3	167-173	Jones JW and Varga J and Chasens ER and McGrath K and Deslate S and Henker R	https://pubmed.ncbi.nlm.nih.gov/35657356/	eng	10.1097/SGA.0000000000000624	35657356
Deep procedural sedation by a sedationist team for outpatient pediatric renal biopsies.	2016	5		Pediatric transplantation	1399-3046 (Electronic)	20	3	372-7	Kamat PP and Ayestaran FW and Gillespie SE and Sanders RD and Greenbaum LA and Simon HK and Stockwell JA	https://pubmed.ncbi.nlm.nih.gov/26867508/	eng	10.1111/petr.12680	26867508
Deep Tracheal Extubation Using Dexmedetomidine in Children With Congenital Heart Disease Undergoing Cardiac Catheterization: Advantages and Complications.	2019	12		Seminars in cardiothoracic and vascular anesthesia	1940-5596 (Electronic)	23	4	387-392	Gautam NK and Bober K and Pierre JA and Pawelek O and Griffin E	https://pubmed.ncbi.nlm.nih.gov/31431142/	eng	10.1177/1089253219870628	31431142
Defining the optimal role of high-flow nasal cannula in pediatric procedural sedation.	2020	12		Pediatric pulmonology	1099-0496 (Electronic)	55	12	3225-3227	Li J and Scott JB and Lee JH	https://pubmed.ncbi.nlm.nih.gov/33048458/	eng	10.1002/ppul.25105	33048458
Delayed sequence intubation: a prospective observational study.	2015	4		Annals of emergency medicine	1097-6760 (Electronic)	65	4	349-55	Weingart SD and Trueger NS and Wong N and Scofi J and Singh N and Rudolph SS	https://pubmed.ncbi.nlm.nih.gov/25447559/	eng	10.1016/j.annemergmed.2014.09.025	25447559
Delirium in Adults With COVID-19-Related Acute Respiratory Distress Syndrome: Comparison With Other Etiologies.	2022	11	15	Neurology	1526-632X (Electronic)	99	20	e2326-e2335	Bernard-Valnet R and Favre E and Bernini A and Oddo M and Chiche JD and Du Pasquier RA and Rossetti AO	https://pubmed.ncbi.nlm.nih.gov/36376086/	eng	10.1212/WNL.0000000000201162	36376086	PMC9695422
Delirium in hospitalized patients with COVID-19 pneumonia: a prospective, cross-sectional, cohort study.	2022	8		Internal and emergency medicine	1970-9366 (Electronic)	17	5	1445-1452	Callea A and Conti G and Fossati B and Carassale L and Zagaria M and Caporotundo S and Ziglioli E and Brunetti V and Della Marca G and Rollo E	https://pubmed.ncbi.nlm.nih.gov/35084645/	eng	10.1007/s11739-022-02934-w	35084645	PMC8793095
Delirium in Pediatric Patients With Respiratory Insufficiency Requiring Noninvasive Ventilation.	2022	9		Journal of clinical medicine research	1918-3003 (Print)	14	9	357-363	Christian CE and Kim SS and Tobias JD	https://pubmed.ncbi.nlm.nih.gov/36258841/	eng	10.14740/jocmr4805	36258841	PMC9534187
Delirium incidence and risk factors in patients undergoing non-invasive ventilation for acute respiratory failure: a multicenter observational trial.	2022	10		Minerva anestesiologica	1827-1596 (Electronic)	88	10	815-826	Tabbì L and Tonelli R and Comellini V and Dongilli R and Sorgentone S and Spacone A and Paonessa MC and Sacchi M and Falsini L and Boni E and Ribuffo V and Bruzzi G and Castaniere I and Fantini R and Marchioni A and Pisani L and Nava S and Clini E	https://pubmed.ncbi.nlm.nih.gov/35708040/	eng	10.23736/S0375-9393.22.16511-9	35708040
Delivery of biologically active anti-inflammatory cytokines IL-10 and IL-1ra in vivo by the Shigella type III secretion apparatus.	2008	3	15	Journal of immunology (Baltimore, Md. : 1950)	0022-1767 (Print)	180	6	4292-8	Chamekh M and Phalipon A and Quertainmont R and Salmon I and Sansonetti P and Allaoui A	https://pubmed.ncbi.nlm.nih.gov/18322242/	eng	10.4049/jimmunol.180.6.4292	18322242
Detection of hypoventilation during deep sedation in patients undergoing ambulatory gynaecological hysteroscopy: a comparison between transcutaneous and nasal end-tidal carbon dioxide measurements.	2010	6		British journal of anaesthesia	1471-6771 (Electronic)	104	6	774-8	De Oliveira GS Jr and Ahmad S and Fitzgerald PC and McCarthy RJ	https://pubmed.ncbi.nlm.nih.gov/20418266/	eng	10.1093/bja/aeq092	20418266
Detection of mouse cough based on sound monitoring and respiratory airflow waveforms.	2013			PloS one	1932-6203 (Electronic)	8	3	e59263	Chen L and Lai K and Lomask JM and Jiang B and Zhong N	https://pubmed.ncbi.nlm.nih.gov/23555643/	eng	10.1371/journal.pone.0059263	23555643	PMC3605448
Determinants for adherence to continuous positive airway pressure therapy in obstructive sleep apnea.	2017			PloS one	1932-6203 (Electronic)	12	12	e0189614	Jacobsen AR and Eriksen F and Hansen RW and Erlandsen M and Thorup L and Damgård MB and Kirkegaard MG and Hansen KW	https://pubmed.ncbi.nlm.nih.gov/29253872/	eng	10.1371/journal.pone.0189614	29253872	PMC5734784
Development of a Novel Anesthesia Airway Management Robot.	2021	12	6	Sensors (Basel, Switzerland)	1424-8220 (Electronic)	21	23		Ma X and Pan B and Song T and Sun Y and Fu Y	https://pubmed.ncbi.nlm.nih.gov/34884149/	eng	10.3390/s21238144	34884149	PMC8662423
Development of an invasively monitored porcine model of acetaminophen-induced acute liver failure.	2010	3	30	BMC gastroenterology	1471-230X (Electronic)	10		34	Newsome PN and Henderson NC and Nelson LJ and Dabos C and Filippi C and Bellamy C and Howie F and Clutton RE and King T and Lee A and Hayes PC and Plevris JN	https://pubmed.ncbi.nlm.nih.gov/20353598/	eng	10.1186/1471-230X-10-34	20353598	PMC2856523
Developments in Postoperative Analgesia in Open and Minimally Invasive Thoracic Surgery Over the Past Decade.	2023	9	30	Seminars in thoracic and cardiovascular surgery	1532-9488 (Electronic)				Schwarzova K and Whitman G and Cha S	https://pubmed.ncbi.nlm.nih.gov/37783320/	eng	10.1053/j.semtcvs.2023.07.002	37783320
Dexmedetomidine as Single Continuous Sedative During Noninvasive Ventilation: Typical Usage, Hemodynamic Effects, and Withdrawal.	2018	4		Pediatric critical care medicine : a journal of the Society of Critical Care Medicine and the World Federation of Pediatric Intensive and Critical Care Societies	1529-7535 (Print)	19	4	287-297	Shutes BL and Gee SW and Sargel CL and Fink KA and Tobias JD	https://pubmed.ncbi.nlm.nih.gov/29341985/	eng	10.1097/PCC.0000000000001451	29341985
Dexmedetomidine During Noninvasive Ventilation: Some Practical Insights That Should Not Be Ignored.	2018	8		Pediatric critical care medicine : a journal of the Society of Critical Care Medicine and the World Federation of Pediatric Intensive and Critical Care Societies	1529-7535 (Print)	19	8	796	Hatipoglu Z and Esquinas AM and Ozcengiz D	https://pubmed.ncbi.nlm.nih.gov/30095724/	eng	10.1097/PCC.0000000000001599	30095724
Dexmedetomidine for Sedation During Noninvasive Ventilation in Pediatric Patients.	2017	9		Pediatric critical care medicine : a journal of the Society of Critical Care Medicine and the World Federation of Pediatric Intensive and Critical Care Societies	1529-7535 (Print)	18	9	831-837	Venkatraman R and Hungerford JL and Hall MW and Moore-Clingenpeel M and Tobias JD	https://pubmed.ncbi.nlm.nih.gov/28598946/	eng	10.1097/PCC.0000000000001226	28598946
Dexmedetomidine for Sedation During Pediatric Noninvasive Ventilation.	2022	3		Respiratory care	1943-3654 (Electronic)	67	3	301-307	Eidman DB and Clauss CL and Kelly SA and M Rhieu J and McCollum S and G Couloures K	https://pubmed.ncbi.nlm.nih.gov/35078930/	eng	10.4187/respcare.09360	35078930
Dexmedetomidine for Sedation during Withdrawal of Support.	2015			Palliative care	1178-2242 (Print)	9		2023-08-15	O'Hara C and Tamburro RF and Ceneviva GD	https://pubmed.ncbi.nlm.nih.gov/26339188/	eng	10.4137/PCRT.S27954	26339188	PMC4551302
Dexmedetomidine for sedation in the parturient with respiratory failure requiring noninvasive ventilation.	2012	11		Respiratory care	0020-1324 (Print)	57	11	1967-9	Duan M and Lee J and Bittner EA	https://pubmed.ncbi.nlm.nih.gov/22709960/	eng	10.4187/respcare.01733	22709960
Dexmedetomidine Improves Cardiovascular and Ventilatory Outcomes in Critically Ill Patients: Basic and Clinical Approaches.	2019			Frontiers in pharmacology	1663-9812 (Print)	10		1641	Castillo RL and Ibacache M and Cortínez I and Carrasco-Pozo C and Farías JG and Carrasco RA and Vargas-Errázuriz P and Ramos D and Benavente R and Torres DH and Méndez A	https://pubmed.ncbi.nlm.nih.gov/32184718/	eng	10.3389/fphar.2019.01641	32184718	PMC7058802
Dexmedetomidine in cardiac surgery patients who fail extubation and present with a delirium state.	2011	4		The heart surgery forum	1522-6662 (Electronic)	14	2	E93-8	Yapici N and Coruh T and Kehlibar T and Yapici F and Tarhan A and Can Y and Ozler A and Aykac Z	https://pubmed.ncbi.nlm.nih.gov/21521683/	eng	10.1532/HSF98.201011102	21521683
Dexmedetomidine in the PICU: Can We Get More for Less?	2017	9		Pediatric critical care medicine : a journal of the Society of Critical Care Medicine and the World Federation of Pediatric Intensive and Critical Care Societies	1529-7535 (Print)	18	9	893-894	Rettig JS and Arnold JH	https://pubmed.ncbi.nlm.nih.gov/28863089/	eng	10.1097/PCC.0000000000001240	28863089
Dexmedetomidine is effective and safe during NIV in infants and young children with acute respiratory failure.	2018	8	25	BMC pediatrics	1471-2431 (Electronic)	18	1	282	Piastra M and Pizza A and Gaddi S and Luca E and Genovese O and Picconi E and De Luca D and Conti G	https://pubmed.ncbi.nlm.nih.gov/30144795/	eng	10.1186/s12887-018-1256-y	30144795	PMC6109351
Dexmedetomidine reduces the risk of delirium, agitation and confusion in critically Ill patients: a meta-analysis of randomized controlled trials.	2014	12		Journal of cardiothoracic and vascular anesthesia	1532-8422 (Electronic)	28	6	1459-66	Pasin L and Landoni G and Nardelli P and Belletti A and Di Prima AL and Taddeo D and Isella F and Zangrillo A	https://pubmed.ncbi.nlm.nih.gov/25034724/	eng	10.1053/j.jvca.2014.03.010	25034724
Dexmedetomidine Supported Office Based Genioplasty: A Pilot Study.	2015	9		Journal of maxillofacial and oral surgery	0972-8279 (Print)	14	3	750-3	Kumar P and Priya K and Kirti S and Johar S and Singh V	https://pubmed.ncbi.nlm.nih.gov/26225072/	eng	10.1007/s12663-014-0733-6	26225072	PMC4511891
Dexmedetomidine versus standard care sedation with propofol or midazolam in intensive care: an economic evaluation.	2015	2	19	Critical care (London, England)	1466-609X (Electronic)	19	1	67	Turunen H and Jakob SM and Ruokonen E and Kaukonen KM and Sarapohja T and Apajasalo M and Takala J	https://pubmed.ncbi.nlm.nih.gov/25887576/	eng	10.1186/s13054-015-0787-y	25887576	PMC4391080
Diagnosing EVALI in the Time of COVID-19.	2020	11		Chest	1931-3543 (Electronic)	158	5	2034-2037	Callahan SJ and Harris D and Collingridge DS and Guidry DW and Dean NC and Lanspa MJ and Blagev DP	https://pubmed.ncbi.nlm.nih.gov/32599069/	eng	10.1016/j.chest.2020.06.029	32599069	PMC7319621
Diagnostic strategy for oncology patients with acute respiratory failure.	2012	12		Minerva anestesiologica	1827-1596 (Electronic)	78	12	1404-14	Blot F and Chalumeau-Lemoine L and Marty A and Chtara K and Bouzidi H and Stoclin A	https://pubmed.ncbi.nlm.nih.gov/23032928/	eng		23032928
Diaphragmatic Dysfunction due to Neuralgic Amyotrophy After SARS-CoV-2 Vaccination: A Case Report.	2022	10	3	Journal of Korean medical science	1598-6357 (Electronic)	37	38	e283	Kang J and Cho JY	https://pubmed.ncbi.nlm.nih.gov/36193639/	eng	10.3346/jkms.2022.37.e283	36193639	PMC9530308
Differential effects of four intramuscular sedatives on cardiorespiratory stability in juvenile guinea pigs (Cavia porcellus).	2021			PloS one	1932-6203 (Electronic)	16	11	e0259559	Sixtus RP and Pacharinsak C and Gray CL and Berry MJ and Dyson RM	https://pubmed.ncbi.nlm.nih.gov/34780534/	eng	10.1371/journal.pone.0259559	34780534	PMC8592412
Diffuse alveolar hemorrhage secondary to apixaban administration.	2014	9		Chest	1931-3543 (Electronic)	146	3	e115-e116	Gabrilovich MI and Buxton DE and Lykins DM and McMillen SM and Onadeko OOA	https://pubmed.ncbi.nlm.nih.gov/25180742/	eng	10.1378/chest.14-0651	25180742
Discontinuation of ventilatory support: new solutions to old dilemmas.	2015	2		Current opinion in critical care	1531-7072 (Electronic)	21	1	74-81	Peñuelas Ó and Thille AW and Esteban A	https://pubmed.ncbi.nlm.nih.gov/25546535/	eng	10.1097/MCC.0000000000000169	25546535
Discontinuous monitoring of propofol concentrations in expired alveolar gas and in arterial and venous plasma during artificial ventilation.	2006	4		Anesthesiology	0003-3022 (Print)	104	4	786-90	Grossherr M and Hengstenberg A and Meier T and Dibbelt L and Gerlach K and Gehring H	https://pubmed.ncbi.nlm.nih.gov/16571975/	eng	10.1097/00000542-200604000-00024	16571975
Does awake prone positioning prevent the use of mechanical respiratory support or death in COVID-19 patients on standard oxygen therapy hospitalised in general wards? A multicentre randomised controlled trial: the PROVID-19 protocol.	2022	7	8	BMJ open	2044-6055 (Electronic)	12	7	e060320	Nay MA and Planquette B and Perrin C and Clément J and Plantier L and Sève A and Druelle S and Morrier M and Lainé JB and Colombain L and Corvaisier G and Bizien N and Pouget-Abadie X and Bigot A and Bernard L and Nyamankolly E and Fossat G and Boulain T	https://pubmed.ncbi.nlm.nih.gov/35803621/	eng	10.1136/bmjopen-2021-060320	35803621	PMC9271841
Does drug-induced sleep endoscopy change the treatment concept of patients with snoring and obstructive sleep apnea?	2013	3		Sleep & breathing = Schlaf & Atmung	1522-1709 (Electronic)	17	1	63-8	Eichler C and Sommer JU and Stuck BA and Hörmann K and Maurer JT	https://pubmed.ncbi.nlm.nih.gov/22270687/	eng	10.1007/s11325-012-0647-9	22270687
Dose-Dependent Association of Gabapentinoids with Pulmonary Complications After Total Hip and Knee Arthroplasties.	2020	2	5	The Journal of bone and joint surgery. American volume	1535-1386 (Electronic)	102	3	221-229	Ohnuma T and Raghunathan K and Moore S and Setoguchi S and Ellis AR and Fuller M and Whittle J and Pyati S and Bryan WE and Pepin MJ and Bartz RR and Haines KL and Krishnamoorthy V	https://pubmed.ncbi.nlm.nih.gov/31804238/	eng	10.2106/JBJS.19.00889	31804238
Drug induced sleep endoscopy: its role in evaluation of the upper airway obstruction and patient selection for surgical and non-surgical treatment.	2018	1		Journal of thoracic disease	2072-1439 (Print)	10		S40-S47	Kotecha B and De Vito A	https://pubmed.ncbi.nlm.nih.gov/29445527/	eng	10.21037/jtd.2017.10.32	29445527	PMC5803054
Drug-induced sleep endoscopy changes snoring management plan very significantly compared to standard clinical evaluation.	2014	5		European archives of oto-rhino-laryngology : official journal of the European Federation of Oto-Rhino-Laryngological Societies (EUFOS) : affiliated with the German Society for Oto-Rhino-Laryngology - Head and Neck Surgery	1434-4726 (Electronic)	271	5	1311-9	Pilaete K and De Medts J and Delsupehe KG	https://pubmed.ncbi.nlm.nih.gov/24196346/	eng	10.1007/s00405-013-2795-3	24196346
Drug-Induced Sleep Endoscopy Changes the Treatment Concept in Patients with Obstructive Sleep Apnoea.	2016			BioMed research international	2314-6141 (Electronic)	2016		6583216	Hybášková J and Jor O and Novák V and Zeleník K and Matoušek P and Komínek P	https://pubmed.ncbi.nlm.nih.gov/28070516/	eng	10.1155/2016/6583216	28070516	PMC5192321
Drug-induced sleep endoscopy in children.	2020	9		Acta otorrinolaringologica espanola	2173-5735 (Electronic)	71	5	309-315	Esteller Moré E and Navazo Egía AI and Carrasco Llatas M	https://pubmed.ncbi.nlm.nih.gov/31056108/	["eng", "spa"]	10.1016/j.otorri.2019.03.002	31056108
Drug-Induced Sleep Endoscopy in Treatment Options Selection.	2019	3		Sleep medicine clinics	1556-4088 (Electronic)	14	1	33-40	Chong KB and De Vito A and Vicini C	https://pubmed.ncbi.nlm.nih.gov/30709531/	eng	10.1016/j.jsmc.2018.11.001	30709531
Drug-induced sleep endoscopy-continuous positive airway pressure (DISE-CPAP), a newer modality to choose the right candidates for CPAP.	2023	10		Sleep & breathing = Schlaf & Atmung	1522-1709 (Electronic)	27	5	1787-1794	Raj A and Bansal S and Dhooria S and Jain D and Virk RS and Panda NK	https://pubmed.ncbi.nlm.nih.gov/36753005/	eng	10.1007/s11325-023-02787-3	36753005
Drug-Induced Sleep Endoscopy: Evaluation of a Selection Tool for Treatment Modalities for Obstructive Sleep Apnea.	2020			Respiration; international review of thoracic diseases	1423-0356 (Electronic)	99	5	451-457	Vroegop AV and Vanderveken OM and Verbraecken JA	https://pubmed.ncbi.nlm.nih.gov/32036366/	eng	10.1159/000505584	32036366
Ductus arteriosus and failed medical therapy.	2020			Journal of neonatal-perinatal medicine	1878-4429 (Electronic)	13	1	39-45	den Harink T and Clur SB and van der Lee R and van Deutekom AW	https://pubmed.ncbi.nlm.nih.gov/32039865/	eng	10.3233/NPM-180152	32039865
Dyspnea.	2017	12		Critical care nursing clinics of North America	1558-3481 (Electronic)	29	4	461-470	Campbell ML	https://pubmed.ncbi.nlm.nih.gov/29107308/	eng	10.1016/j.cnc.2017.08.006	29107308
Earlier palliative home care is associated with patient-centred medical resource utilisation and lower costs in the last 30 days before death in COPD: a population-level decedent cohort study.	2020	5		The European respiratory journal	1399-3003 (Electronic)	55	5		Scheerens C and Faes K and Pype P and Beernaert K and Joos G and Derom E and Cohen J and Deliens L and Chambaere K	https://pubmed.ncbi.nlm.nih.gov/32108048/	eng	10.1183/13993003.01139-2019	32108048
Early application of airway pressure release ventilation may reduce the duration of mechanical ventilation in acute respiratory distress syndrome.	2017	11		Intensive care medicine	1432-1238 (Electronic)	43	11	1648-1659	Zhou Y and Jin X and Lv Y and Wang P and Yang Y and Liang G and Wang B and Kang Y	https://pubmed.ncbi.nlm.nih.gov/28936695/	eng	10.1007/s00134-017-4912-z	28936695	PMC5633625
Early extubation followed by immediate noninvasive ventilation vs. standard extubation in hypoxemic patients: a randomized clinical trial.	2019	1		Intensive care medicine	1432-1238 (Electronic)	45	1	62-71	Vaschetto R and Longhini F and Persona P and Ori C and Stefani G and Liu S and Yi Y and Lu W and Yu T and Luo X and Tang R and Li M and Li J and Cammarota G and Bruni A and Garofalo E and Jin Z and Yan J and Zheng R and Yin J and Guido S and Della Corte F and Fontana T and Gregoretti C and Cortegiani A and Giarratano A and Montagnini C and Cavuto S and Qiu H and Navalesi P	https://pubmed.ncbi.nlm.nih.gov/30535516/	eng	10.1007/s00134-018-5478-0	30535516
Early mobilization of mechanically ventilated patients: a 1-day point-prevalence study in Germany.	2014	5		Critical care medicine	1530-0293 (Electronic)	42	5	1178-86	Nydahl P and Ruhl AP and Bartoszek G and Dubb R and Filipovic S and Flohr HJ and Kaltwasser A and Mende H and Rothaug O and Schuchhardt D and Schwabbauer N and Needham DM	https://pubmed.ncbi.nlm.nih.gov/24351373/	eng	10.1097/CCM.0000000000000149	24351373
Early spontaneous breathing for acute respiratory distress syndrome in individuals with COVID-19.	2022	6	29	The Cochrane database of systematic reviews	1469-493X (Electronic)	6	6	CD015077	Hohmann F and Wedekind L and Grundeis F and Dickel S and Frank J and Golinski M and Griesel M and Grimm C and Herchenhahn C and Kramer A and Metzendorf MI and Moerer O and Olbrich N and Thieme V and Vieler A and Fichtner F and Burns J and Laudi S	https://pubmed.ncbi.nlm.nih.gov/35767435/	eng	10.1002/14651858.CD015077	35767435	PMC9242537
Early use of noninvasive techniques for clearing respiratory secretions during noninvasive positive-pressure ventilation in patients with acute exacerbation of chronic obstructive pulmonary disease and hypercapnic encephalopathy: A prospective cohort study.	2017	3		Medicine	1536-5964 (Electronic)	96	12	e6371	Wang J and Cui Z and Liu S and Gao X and Gao P and Shi Y and Guo S and Li P	https://pubmed.ncbi.nlm.nih.gov/28328824/	eng	10.1097/MD.0000000000006371	28328824	PMC5371461
Effect of a musical intervention on tolerance and efficacy of non-invasive ventilation in the ICU: study protocol for a randomized controlled trial (MUSique pour l'Insuffisance Respiratoire Aigue - Mus-IRA).	2016	9	13	Trials	1745-6215 (Electronic)	17	1	450	Messika J and Hajage D and Panneckoucke N and Villard S and Martin Y and Renard E and Blivet A and Reignier J and Maquigneau N and Stoclin A and Puechberty C and Guétin S and Dechanet A and Fauquembergue A and Gaudry S and Dreyfuss D and Ricard JD	https://pubmed.ncbi.nlm.nih.gov/27618935/	eng	10.1186/s13063-016-1574-z	27618935	PMC5020479
Effect of APAP and heated humidification with a heated breathing tube on adherence, quality of life, and nasopharyngeal complaints.	2016	3		Sleep & breathing = Schlaf & Atmung	1522-1709 (Electronic)	20	1	251-2	Ugurlu AO and Esquinas AM	https://pubmed.ncbi.nlm.nih.gov/26476547/	eng	10.1007/s11325-015-1246-3	26476547
Effect of high-flow nasal cannula on patients' recovery after inhalation general anesthesia.	2023	5		Pakistan journal of medical sciences	1682-024X (Print)	39	3	687-692	Liu D and Jin TY and Li W and Chen L and Xing D	https://pubmed.ncbi.nlm.nih.gov/37250577/	eng	10.12669/pjms.39.3.6638	37250577	PMC10214796
Effect of High-Flow Nasal Cannula Oxygen Therapy on Pediatric Patients With Congenital Heart Disease in Procedural Sedation: A Prospective, Randomized Trial.	2021	10		Journal of cardiothoracic and vascular anesthesia	1532-8422 (Electronic)	35	10	2913-2919	Duan X and Wei N and Wei J and Zhu Y and Kang Y and He Y and Huang J and Wang S	https://pubmed.ncbi.nlm.nih.gov/33934982/	eng	10.1053/j.jvca.2021.03.031	33934982
Effect of High-Flow Nasal Cannula Therapy vs Continuous Positive Airway Pressure Therapy on Liberation From Respiratory Support in Acutely Ill Children Admitted to Pediatric Critical Care Units: A Randomized Clinical Trial.	2022	7	12	JAMA	1538-3598 (Electronic)	328	2	162-172	Ramnarayan P and Richards-Belle A and Drikite L and Saull M and Orzechowska I and Darnell R and Sadique Z and Lester J and Morris KP and Tume LN and Davis PJ and Peters MJ and Feltbower RG and Grieve R and Thomas K and Mouncey PR and Harrison DA and Rowan KM	https://pubmed.ncbi.nlm.nih.gov/35707984/	eng	10.1001/jama.2022.9615	35707984	PMC9204623
Effect of low-dose dexmedetomidine on sleep quality in postoperative patients with mechanical ventilation in the intensive care unit: A pilot randomized trial.	2022			Frontiers in medicine	2296-858X (Print)	9		931084	Sun YM and Zhu SN and Zhang C and Li SL and Wang DX	https://pubmed.ncbi.nlm.nih.gov/36117973/	eng	10.3389/fmed.2022.931084	36117973	PMC9471089
Effect of opioid-free anaesthesia on post-operative period in cardiac surgery: a retrospective matched case-control study.	2019	7	31	BMC anesthesiology	1471-2253 (Electronic)	19	1	136	Guinot PG and Spitz A and Berthoud V and Ellouze O and Missaoui A and Constandache T and Grosjean S and Radhouani M and Anciaux JB and Parthiot JP and Merle JP and Nowobilski N and Nguyen M and Bouhemad B	https://pubmed.ncbi.nlm.nih.gov/31366330/	eng	10.1186/s12871-019-0802-y	31366330	PMC6668113
Effect of Pressure Support Ventilation on Carboxyhemoglobin Toxicokinetic after Acute Carbon Monoxide Intoxication: a Swine Model.	2018	6		Journal of medical toxicology : official journal of the American College of Medical Toxicology	1937-6995 (Electronic)	14	2	128-133	Delvau N and Penaloza A and Liistro G and Thys F and Delattre IK and Hantson P and Gianello P and Roy PM	https://pubmed.ncbi.nlm.nih.gov/29468519/	eng	10.1007/s13181-018-0654-8	29468519	PMC5962466
Effect of the "InSurE" procedure on cerebral oxygenation and electrical brain activity of the preterm infant.	2010	1		Archives of disease in childhood. Fetal and neonatal edition	1468-2052 (Electronic)	95	1	F53-8	van den Berg E and Lemmers PM and Toet MC and Klaessens JH and van Bel F	https://pubmed.ncbi.nlm.nih.gov/19679893/	eng	10.1136/adc.2008.156414	19679893
Effect of the duration of prone position in ARDS patients during the SARS-CoV-2 pandemic.	2023	4	18	Medicina intensiva	2173-5727 (Electronic)				de Miguel-Balsa E and Blasco-Ruso T and Gómez-Medrano N and Mirabet-Guijarro M and Martínez-Pérez A and Alcalá-López A	https://pubmed.ncbi.nlm.nih.gov/37147214/	eng	10.1016/j.medine.2023.03.011	37147214	PMC10110926
Effect of zolpidem on the efficacy of continuous positive airway pressure as treatment for obstructive sleep apnea.	2006	8		Sleep	0161-8105 (Print)	29	8	1052-6	Berry RB and Patel PB	https://pubmed.ncbi.nlm.nih.gov/16944674/	eng	10.1093/sleep/29.8.1052	16944674
Effectiveness and predictors of failure of noninvasive mechanical ventilation in acute respiratory failure.	2016	1		Medicina intensiva	1578-6749 (Electronic)	40	1	2017-09-01	Martín-González F and González-Robledo J and Sánchez-Hernández F and Moreno-García MN and Barreda-Mellado I	https://pubmed.ncbi.nlm.nih.gov/25759114/	["eng", "spa"]	10.1016/j.medin.2015.01.007	25759114
Effectiveness of magnesium sulfate as initial treatment of acute severe asthma in children, conducted in a tertiary-level university hospital: a randomized, controlled trial.	2012	8		Archivos argentinos de pediatria	1668-3501 (Electronic)	110	4	291-6	Torres S and Sticco N and Bosch JJ and Iolster T and Siaba A and Rocca Rivarola M and Schnitzler E	https://pubmed.ncbi.nlm.nih.gov/22859321/	["eng", "spa"]	10.5546/aap.2012.eng.291	22859321
Effects of 2 modes of positive pressure ventilation on respiratory mechanics and gas exchange in foals.	2023	5		Journal of veterinary internal medicine	1939-1676 (Electronic)	37	3	1233-1242	Raidal SL and Catanchin M and Sacks M and Carstens A and Quinn C and Mosing M	https://pubmed.ncbi.nlm.nih.gov/37051768/	eng	10.1111/jvim.16651	37051768	PMC10229351
Effects of a short course of eszopiclone on continuous positive airway pressure adherence: a randomized trial.	2009	11	17	Annals of internal medicine	1539-3704 (Electronic)	151	10	696-702	Lettieri CJ and Shah AA and Holley AB and Kelly WF and Chang AS and Roop SA	https://pubmed.ncbi.nlm.nih.gov/19920270/	eng	10.7326/0003-4819-151-10-200911170-00006	19920270
Effects of airway pressure release ventilation on blood pressure and urine output in children.	2010	1		Pediatric pulmonology	1099-0496 (Electronic)	45	1	48-54	Kamath SS and Super DM and Mhanna MJ	https://pubmed.ncbi.nlm.nih.gov/19953658/	eng	10.1002/ppul.21058	19953658
Effects of continuous positive airway pressure in patients at high risk of obstructive sleep apnea during propofol sedation after spinal anesthesia.	2019	8		Journal of clinical monitoring and computing	1573-2614 (Electronic)	33	4	657-663	Lim H and Oh M and Chung YH and Ki H and Lee JJ	https://pubmed.ncbi.nlm.nih.gov/30284097/	eng	10.1007/s10877-018-0202-8	30284097
Effects of continuous positive airway pressure on respiratory function in sedated foals.	2019	5		Journal of veterinary emergency and critical care (San Antonio, Tex. : 2001)	1476-4431 (Electronic)	29	3	269-278	Raidal SL and McKean R and Ellul PA and Nielsen SG and Quinn CT	https://pubmed.ncbi.nlm.nih.gov/31044526/	eng	10.1111/vec.12816	31044526
Effects of dexmedetomidine on oxidative stress and inflammatory response in lungs during mechanical ventilation in COPD rats.	2020	2		Experimental and therapeutic medicine	1792-0981 (Print)	19	2	1219-1224	Li P and Han J and Zhang D and Cao S and Su C	https://pubmed.ncbi.nlm.nih.gov/32010292/	eng	10.3892/etm.2019.8341	32010292	PMC6966231
Effects of Mechanical Insufflation-Exsufflation on Sputum Volume in Mechanically Ventilated Critically Ill Subjects.	2021	9		Respiratory care	1943-3654 (Electronic)	66	9	1371-1379	Martínez-Alejos R and Martí JD and Li Bassi G and Gonzalez-Anton D and Pilar-Diaz X and Reginault T and Wibart P and Ntoumenopoulos G and Tronstad O and Gabarrus A and Quinart A and Torres A	https://pubmed.ncbi.nlm.nih.gov/34103385/	eng	10.4187/respcare.08641	34103385
Effects of opioid, hypnotic and sedating medications on sleep-disordered breathing in adults with obstructive sleep apnoea.	2015	7	14	The Cochrane database of systematic reviews	1469-493X (Electronic)		7	CD011090	Mason M and Cates CJ and Smith I	https://pubmed.ncbi.nlm.nih.gov/26171909/	eng	10.1002/14651858.CD011090.pub2	26171909
Effects of transcutaneous electrical acupoint stimulation at different frequencies on perioperative anesthetic dosage, recovery, complications, and prognosis in video-assisted thoracic surgical lobectomy: a randomized, double-blinded, placebo-controlled trial.	2017	2		Journal of anesthesia	1438-8359 (Electronic)	31	1	58-65	Huang S and Peng W and Tian X and Liang H and Jia Z and Lo T and He M and Feng Y	https://pubmed.ncbi.nlm.nih.gov/26350110/	eng	10.1007/s00540-015-2057-1	26350110
Efficacy and safety of continuous intravenous infusion of remifentanil in preterm infants undergoing laser therapy in retinopathy of prematurity: clinical experience.	2003	9		Paediatric anaesthesia	1155-5645 (Print)	13	7	596-602	Sammartino M and Bocci MG and Ferro G and Mercurio G and Papacci P and Conti G and Lepore D and Molle F	https://pubmed.ncbi.nlm.nih.gov/12950860/	eng	10.1046/j.1460-9592.2003.01101.x	12950860
Efficacy of different concentrations of sevoflurane administered through a face mask for magnetic resonance imaging in children.	2010	12		Paediatric anaesthesia	1460-9592 (Electronic)	20	12	1098-104	Oğurlu M and Orhan ME and Bilgin F and Sizlan A and Yanarateş O and Yilmaz N	https://pubmed.ncbi.nlm.nih.gov/21199119/	eng	10.1111/j.1460-9592.2010.03438.x	21199119
Efficacy of high flow nasal oxygenation against hypoxemia in sedated patients receiving gastrointestinal endoscopic procedures: A systematic review and meta-analysis.	2022	5		Journal of clinical anesthesia	1873-4529 (Electronic)	77		110651	Hung KC and Chang YJ and Chen IW and Soong TC and Ho CN and Hsing CH and Chu CC and Chen JY and Sun CK	https://pubmed.ncbi.nlm.nih.gov/35030538/	eng	10.1016/j.jclinane.2022.110651	35030538
Efficacy of high-flow nasal oxygen during drug-induced sleep endoscopy in patients with obstructive sleep apnea.	2023	10		Sleep & breathing = Schlaf & Atmung	1522-1709 (Electronic)	27	5	1779-1785	Park S and Kim SY and Kim HJ	https://pubmed.ncbi.nlm.nih.gov/36735209/	eng	10.1007/s11325-023-02785-5	36735209
Efficacy of high-flow nasal oxygenation compared with laryngeal mask airway in children undergoing ambulatory oral surgery under deep sedation: A randomized controlled non-inferiority trial.	2022			Frontiers in medicine	2296-858X (Print)	9		1001213	Ran L and Huang G and Yao Y and Wu Y and Zhang C and Wang Y and Yu C	https://pubmed.ncbi.nlm.nih.gov/36530879/	eng	10.3389/fmed.2022.1001213	36530879	PMC9755657
Efficacy of high-flow oxygen by nasal cannula with active humidification in a patient with acute respiratory failure of neuromuscular origin.	2013	12		Respiratory care	1943-3654 (Electronic)	58	12	e164-7	Díaz-Lobato S and Folgado MA and Chapa A and Mayoralas Alises S	https://pubmed.ncbi.nlm.nih.gov/23650430/	eng	10.4187/respcare.02115	23650430
Efficacy of nasal continuous positive airway pressure as a preferred airway management during intravenous sedation of patients undergoing transcatheter aortic valve replacement.	2023			Proceedings (Baylor University. Medical Center)	0899-8280 (Print)	36	3	351-353	Kasliwal N and Abdallah M and Stoler RC and Hebeler RF and Gunn DC and Ramamoorthy S	https://pubmed.ncbi.nlm.nih.gov/37091776/	eng	10.1080/08998280.2023.2187174	37091776	PMC10120441
Efficacy of noninvasive mechanical ventilation in prevention of intubation and reintubation in the pediatric intensive care unit.	2016	4		Journal of critical care	1557-8615 (Electronic)	32		175-81	Yaman A and Kendirli T and Ödek Ç and Ateş C and Taşyapar N and Güneş M and İnce E	https://pubmed.ncbi.nlm.nih.gov/26795440/	eng	10.1016/j.jcrc.2015.12.013	26795440
Electrical impedance segmentography: A promising tool for respiratory monitoring?	2020			Journal of neonatal-perinatal medicine	1878-4429 (Electronic)	13	4	489-494	Reiterer F and Auinger J and Urlesberger B	https://pubmed.ncbi.nlm.nih.gov/32333555/	eng	10.3233/NPM-190347	32333555
Electrical impedance tomography in pediatric patients with COVID-19, the first reports.	2021	11	8	BMC pulmonary medicine	1471-2466 (Electronic)	21	1	357	Nascimento MS and Alcala GC and Guzman AIA and Corrêa LC and Baggio DM and Rossi FS and Fascina LP and Amato MBP and do Prado C	https://pubmed.ncbi.nlm.nih.gov/34749685/	eng	10.1186/s12890-021-01716-y	34749685	PMC8573758
Electrical stimulation of the whole hypoglossal nerve in patients with obstructive sleep apnea.	2020	12		Sleep & breathing = Schlaf & Atmung	1522-1709 (Electronic)	24	4	1473-1480	Oliven A and Dotan Y and Golibroda T and Somri M and Oliven R and Schwartz AR	https://pubmed.ncbi.nlm.nih.gov/31907824/	eng	10.1007/s11325-019-02011-1	31907824	PMC9508899
Emergency department management of dyspnea in the dying patient.	2018	7		Emergency medicine practice	1559-3908 (Electronic)	20	7	2020-01-01	Shreves A and Pour TR	https://pubmed.ncbi.nlm.nih.gov/29949707/	eng		29949707
Emergency Department Management of Severe Hypoxemic Respiratory Failure in Adults With COVID-19.	2021	6		The Journal of emergency medicine	0736-4679 (Print)	60	6	729-742	Wilcox SR and Condella A	https://pubmed.ncbi.nlm.nih.gov/33526308/	eng	10.1016/j.jemermed.2020.12.014	33526308	PMC7836534
Emergency management of dyspnea in dying patients.	2013	5		Emergency medicine practice	1524-1971 (Print)	15	5	1-19; quiz 19-20	Shreves A and Pour T	https://pubmed.ncbi.nlm.nih.gov/23967787/	eng		23967787
Emergency Providers' Pain Management in Patients Transferred to Intensive Care Unit for Urgent Surgical Interventions.	2018	9		The western journal of emergency medicine	1936-9018 (Electronic)	19	5	877-883	Tran QK and Nguyen T and Tuteja G and Tiffany L and Aitken A and Jones K and Duncan R and Rea J and Rubinson L and Haase D	https://pubmed.ncbi.nlm.nih.gov/30202502/	eng	10.5811/westjem.2018.7.37989	30202502	PMC6123091
End-of-life care of patients with idiopathic pulmonary fibrosis.	2016	10	12	BMC palliative care	1472-684X (Electronic)	15	1	85	Rajala K and Lehto JT and Saarinen M and Sutinen E and Saarto T and Myllärniemi M	https://pubmed.ncbi.nlm.nih.gov/27729035/	eng	10.1186/s12904-016-0158-8	27729035	PMC5059981
End-tidal capnography provides reliable ventilatory monitoring for non-intubated patients presenting after sedative overdose to the emergency department.	2020	2		Emergency medicine Australasia : EMA	1742-6723 (Electronic)	32	1	164-165	Millane T and Greene S and Rotella JA and Leang YH	https://pubmed.ncbi.nlm.nih.gov/31773898/	eng	10.1111/1742-6723.13418	31773898
Enhanced platelet inhibition treatment improves hypoxemia in patients with severe Covid-19 and hypercoagulability. A case control, proof of concept study.	2020	8		Pharmacological research	1096-1186 (Electronic)	158		104950	Viecca M and Radovanovic D and Forleo GB and Santus P	https://pubmed.ncbi.nlm.nih.gov/32450344/	eng	10.1016/j.phrs.2020.104950	32450344	PMC7244436
Enteral administration of naloxone for treatment of opioid-associated intragastric feeding intolerance.	2004	2		Pharmacotherapy	0277-0008 (Print)	24	2	291-4	Mixides G and Liebl MG and Bloom K	https://pubmed.ncbi.nlm.nih.gov/14998227/	eng	10.1592/phco.24.2.291.33149	14998227
Enteral Nutrition Practices in Critically Ill Children Requiring Noninvasive Positive Pressure Ventilation.	2017	12		Pediatric critical care medicine : a journal of the Society of Critical Care Medicine and the World Federation of Pediatric Intensive and Critical Care Societies	1529-7535 (Print)	18	12	1093-1098	Leroue MK and Good RJ and Skillman HE and Czaja AS	https://pubmed.ncbi.nlm.nih.gov/28816919/	eng	10.1097/PCC.0000000000001302	28816919
Epidemiology and neonatal pain management of heelsticks in intensive care units: EPIPPAIN 2, a prospective observational study.	2016	7		International journal of nursing studies	1873-491X (Electronic)	59		79-88	Courtois E and Droutman S and Magny JF and Merchaoui Z and Durrmeyer X and Roussel C and Biran V and Eleni S and Vottier G and Renolleau S and Desfrere L and Castela F and Boimond N and Mellah D and Bolot P and Coursol A and Brault D and Chappuy H and Cimerman P and Anand KJ and Carbajal R	https://pubmed.ncbi.nlm.nih.gov/27222453/	eng	10.1016/j.ijnurstu.2016.03.014	27222453
Epidemiology and treatment of painful procedures in neonates in intensive care units.	2008	7	2	JAMA	1538-3598 (Electronic)	300	1	60-70	Carbajal R and Rousset A and Danan C and Coquery S and Nolent P and Ducrocq S and Saizou C and Lapillonne A and Granier M and Durand P and Lenclen R and Coursol A and Hubert P and de Saint Blanquat L and Boëlle PY and Annequin D and Cimerman P and Anand KJ and Bréart G	https://pubmed.ncbi.nlm.nih.gov/18594041/	eng	10.1001/jama.300.1.60	18594041
Epilepsy and sleep.	2006	7		Current treatment options in neurology	1092-8480 (Print)	8	4	271-9	Herman ST	https://pubmed.ncbi.nlm.nih.gov/16942670/	eng	10.1007/s11940-006-0017-7	16942670
Erratum: Noninvasive and Invasive Renal Hypoxia Monitoring in a Porcine Model of Hemorrhagic Shock.	2023	5	9	Journal of visualized experiments : JoVE	1940-087X (Electronic)		195			https://pubmed.ncbi.nlm.nih.gov/37159242/	eng	10.3791/6554	37159242
Ethical aspects of capsule endoscopy.	2008			Digestive diseases (Basel, Switzerland)	1421-9875 (Electronic)	26	1	18-22	Niv Y	https://pubmed.ncbi.nlm.nih.gov/18600009/	eng	10.1159/000109380	18600009
Evaluating Propofol Concentration in Blood From Exhaled Gas Using a Breathing-Related Partition Coefficient.	2020	4		Anesthesia and analgesia	1526-7598 (Electronic)	130	4	958-966	Dong H and Zhang F and Chen J and Yu Q and Zhong Y and Liu J and Yan M and Chen X	https://pubmed.ncbi.nlm.nih.gov/31124837/	eng	10.1213/ANE.0000000000004225	31124837
Evaluation of a non-invasive method of assessing opioid induced respiratory depression.	2005	5		Anaesthesia	0003-2409 (Print)	60	5	426-32	Pattinson KT and Bowes M and Wise RG and Parkes MJ and Morrell MJ	https://pubmed.ncbi.nlm.nih.gov/15819760/	eng	10.1111/j.1365-2044.2005.04153.x	15819760
Evaluation of effects of repetitive recruitment maneuvers.	2012	6		Acta informatica medica : AIM : journal of the Society for Medical Informatics of Bosnia & Herzegovina : casopis Drustva za medicinsku informatiku BiH	0353-8109 (Print)	20	2	85-9	Trojik T and Shosholcheva M and Radulovska-Chabukovska J and Lovach-Chepujnoska M	https://pubmed.ncbi.nlm.nih.gov/23322958/	eng	10.5455/aim.2012.20.85-89	23322958	PMC3544327
Evaluation of Noninvasive Respiratory Volume Monitoring in the PACU of a Low Resource Kenyan Hospital.	2020	9		Journal of epidemiology and global health	2210-6014 (Electronic)	10	3	236-243	Burdick KJ and Thuo MS and Feng XS and Shotwell MS and Schlesinger JJ	https://pubmed.ncbi.nlm.nih.gov/32954715/	eng	10.2991/jegh.k.200203.001	32954715	PMC7509096
Evaluation of the depth of sedation in an intensive care unit based on the photo motor reflex variations measured by video pupillometry.	2013	2	22	Annals of intensive care	2110-5820 (Print)	3	1	5	Rouche O and Wolak-Thierry A and Destoop Q and Milloncourt L and Floch T and Raclot P and Jolly D and Cousson J	https://pubmed.ncbi.nlm.nih.gov/23433043/	eng	10.1186/2110-5820-3-5	23433043	PMC3605207
Evaluation of the effects of helmet continuous positive airway pressure on laryngeal size in dogs anesthetized with propofol and fentanyl using computed tomography.	2020	9		Journal of veterinary emergency and critical care (San Antonio, Tex. : 2001)	1476-4431 (Electronic)	30	5	543-549	Rondelli V and Guarracino A and Iacobellis P and Grasso S and Stripoli T and Lacitignola L and Auriemma E and Romano F and Araos JD and Staffieri F	https://pubmed.ncbi.nlm.nih.gov/32649044/	eng	10.1111/vec.12977	32649044
Evaluation of the efficacy and safety of icatibant and C1 esterase/kallikrein inhibitor in severe COVID-19: study protocol for a three-armed randomized controlled trial.	2021	1	20	Trials	1745-6215 (Electronic)	22	1	71	Mansour E and Bueno FF and de Lima-Júnior JC and Palma A and Monfort-Pires M and Bombassaro B and Araujo EP and Bernardes AF and Ulaf RG and Nunes TA and Ribeiro LC and Falcão ALE and Santos TM and Trabasso P and Dertkigil RP and Dertkigil SS and Maia RP and Benaglia T and Moretti ML and Velloso LA	https://pubmed.ncbi.nlm.nih.gov/33472675/	eng	10.1186/s13063-021-05027-9	33472675	PMC7816150
Evidence base multi-discipline critical strategies toward better tomorrow for very preterm infants.	2020	8		Pediatrics and neonatology	2212-1692 (Electronic)	61	4	371-377	Chiu HY and Chu SM and Lin HY and Tsai ML and Chen YT and Lin HC	https://pubmed.ncbi.nlm.nih.gov/32201157/	eng	10.1016/j.pedneo.2020.01.005	32201157
Evidence-based clinical guidelines on analgesia and sedation in newborn infants undergoing assisted ventilation and endotracheal intubation.	2019	2		Acta paediatrica (Oslo, Norway : 1992)	1651-2227 (Electronic)	108	2	208-217	Ancora G and Lago P and Garetti E and Merazzi D and Savant Levet P and Bellieni CV and Pieragostini L and Pirelli A	https://pubmed.ncbi.nlm.nih.gov/30290021/	eng	10.1111/apa.14606	30290021
Evolution of changes in upper airway collapsibility during slow induction of anesthesia with propofol.	2009	7		Anesthesiology	1528-1175 (Electronic)	111	1	63-71	Hillman DR and Walsh JH and Maddison KJ and Platt PR and Kirkness JP and Noffsinger WJ and Eastwood PR	https://pubmed.ncbi.nlm.nih.gov/19512872/	eng	10.1097/ALN.0b013e3181a7ec68	19512872
Examination of stabilization of sedation by Nasal High Flow in patients with endoscopic retrograde cholangiopancreatography during sedation using Dexmedetomidine.	2023	6	9	Medicine	1536-5964 (Electronic)	102	23	e34004	Ayuse T and Kurata S and Mori T and Kuroda S and Ichinomiya T and Yano R and Mishima G and Ozawa E and Tatkov S and Sato S and Kazuhiko N and Hara T	https://pubmed.ncbi.nlm.nih.gov/37335651/	eng	10.1097/MD.0000000000034004	37335651	PMC10256421
Executive Summary: International Clinical Practice Guidelines for Pediatric Ventilator Liberation, A Pediatric Acute Lung Injury and Sepsis Investigators (PALISI) Network Document.	2023	1	1	American journal of respiratory and critical care medicine	1535-4970 (Electronic)	207	1	17-28	Abu-Sultaneh S and Iyer NP and Fernández A and Gaies M and González-Dambrauskas S and Hotz JC and Kneyber MCJ and López-Fernández YM and Rotta AT and Werho DK and Baranwal AK and Blackwood B and Craven HJ and Curley MAQ and Essouri S and Fioretto JR and Hartmann SMM and Jouvet P and Korang SK and Rafferty GF and Ramnarayan P and Rose L and Tume LN and Whipple EC and Wong JJM and Emeriaud G and Ma…	https://pubmed.ncbi.nlm.nih.gov/36583619/	eng	10.1164/rccm.202204-0795SO	36583619	PMC9952867
Expansion sphincter pharyngoplasty: Usefulness of DISE.	2019	7		Acta otorrinolaringologica espanola	2173-5735 (Electronic)	70	4	215-221	Bosco G and Pérez-Martín N and Racionero MA and Plaza G	https://pubmed.ncbi.nlm.nih.gov/30115363/	["eng", "spa"]	10.1016/j.otorri.2018.04.006	30115363
Experienced Use of Dexmedetomidine in the Intensive Care Unit: A Report of a Structured Consensus.	2018	6		Turkish journal of anaesthesiology and reanimation	2667-677X (Print)	46	3	176-183	Pasero D and Sangalli F and Baiocchi M and Blangetti I and Cattaneo S and Paternoster G and Moltrasio M and Auci E and Murrino P and Forfori F and Forastiere E and De Cristofaro MG and Deste G and Feltracco P and Petrini F and Tritapepe L and Girardis M	https://pubmed.ncbi.nlm.nih.gov/30140512/	eng	10.5152/TJAR.2018.08058	30140512	PMC6097863
Experimental model of non-controlled hemorrhagic shock in pigs.	2011	11		Revista brasileira de anestesiologia	1806-907X (Electronic)	61	6	793-7	Cavalcante FP and Nani RS and Filho JA and Auler Junior JO and Carmona MJ and Machado MC	https://pubmed.ncbi.nlm.nih.gov/22063381/	["eng", "mul"]	10.1016/S0034-7094(11)70089-7	22063381
Expiratory Pause Maneuver to Assess Inspiratory Muscle Pressure During Assisted Mechanical Ventilation: A Bench Study.	2021	11		Respiratory care	1943-3654 (Electronic)	66	11	1649-1656	Kallet RH and Phillips JS and Summers TJ and Burns G and Pangilinan L and Carothers L and Mangalindan ER and Lipnick MS	https://pubmed.ncbi.nlm.nih.gov/34493608/	eng	10.4187/respcare.09047	34493608
Exploration of the evidence.	2006	3		Pain practice : the official journal of World Institute of Pain	1533-2500 (Electronic)	6	1	2021-10-01	Taylor RS and Niv D and Raj PP	https://pubmed.ncbi.nlm.nih.gov/17309704/	eng	10.1111/j.1533-2500.2006.00053.x	17309704
Extended Monitoring during Endoscopy.	2016	7		Gastrointestinal endoscopy clinics of North America	1558-1950 (Electronic)	26	3	493-505	Mahmud N and Berzin TM	https://pubmed.ncbi.nlm.nih.gov/27372773/	eng	10.1016/j.giec.2016.02.006	27372773
Extracorporeal CO2 removal.	2010			Contributions to nephrology	1662-2782 (Electronic)	165		185-196	Terragni PP and Birocco A and Faggiano C and Ranieri VM	https://pubmed.ncbi.nlm.nih.gov/20427969/	eng	10.1159/000313758	20427969
Extracorporeal Lung Support for Hypercapnic Ventilatory Failure.	2018	9		Respiratory care	1943-3654 (Electronic)	63	9	1174-1179	Pisani L and Polastri M and Pacilli AMG and Nava S	https://pubmed.ncbi.nlm.nih.gov/30166412/	eng	10.4187/respcare.06277	30166412
Extubation and Noninvasive Ventilation of Patients Supported by Extracorporeal Life Support for Cardiogenic Shock: A Single-Center Retrospective Observational Cohort Study.	2021	7		Journal of intensive care medicine	1525-1489 (Electronic)	36	7	783-792	Magunia H and Guerrero AM and Keller M and Jacoby J and Schlensak C and Haeberle H and Koeppen M and Nowak-Machen M and Rosenberger P	https://pubmed.ncbi.nlm.nih.gov/32274961/	eng	10.1177/0885066620918171	32274961	PMC8165739
Extubation Readiness Practices and Barriers to Extubation in Pediatric Subjects.	2021	4		Respiratory care	1943-3654 (Electronic)	66	4	582-590	Krasinkiewicz JM and Friedman ML and Slaven JE and Lutfi R and Abu-Sultaneh S and Tori AJ	https://pubmed.ncbi.nlm.nih.gov/33144388/	eng	10.4187/respcare.08332	33144388
Eye care in intensive care in COVID-19 era: a prospective observational study from Turkey.	2022	3		European review for medical and pharmacological sciences	2284-0729 (Electronic)	26	6	2165-2170	Ceylan I and Korkmaz HA and Ulutaş HG	https://pubmed.ncbi.nlm.nih.gov/35363366/	eng	10.26355/eurrev_202203_28364	35363366
Factors Affecting Cost of Patients with Severe Community-Acquired Pneumonia in Intensive Care Unit.	2019	10		Turkish thoracic journal	2149-2530 (Electronic)	20	4	216-223	Gümüş A and Çilli A and Çakın Ö and Karakurt Z and Ergan B and Aksoy E and Cengiz M	https://pubmed.ncbi.nlm.nih.gov/31390327/	eng	10.5152/TurkThoracJ.2018.18084	31390327	PMC6777659
Factors associated with prolonged anesthesia recovery following laparoscopic bariatric surgery: a retrospective analysis.	2015	6		Obesity surgery	1708-0428 (Electronic)	25	6	1024-30	Weingarten TN and Hawkins NM and Beam WB and Brandt HA and Koepp DJ and Kellogg TA and Sprung J	https://pubmed.ncbi.nlm.nih.gov/25392076/	eng	10.1007/s11695-014-1468-7	25392076	PMC4539140
Failure of NIV in acute asthma: case report and a word of caution.	2006	2		Emergency medicine journal : EMJ	1472-0213 (Electronic)	23	2	e9	Agarwal R and Malhotra P and Gupta D	https://pubmed.ncbi.nlm.nih.gov/16439723/	eng	10.1136/emj.2004.020438	16439723	PMC2564065
Fascial Plane Blocks Combination for Breast Surgery in Obese Patients With Difficult Airway Management: Insidious or a Valid Alternative.	2022	3		Cureus	2168-8184 (Print)	14	3	e23652	Gentili L Sr and Scimia P and De Cato A and Marinangeli F and Angeletti C	https://pubmed.ncbi.nlm.nih.gov/35505727/	eng	10.7759/cureus.23652	35505727	PMC9053546
Feasibility and Safety of Transnasal High Flow Air to Reduce Core Body Temperature in Febrile Neurocritical Care Patients: A Pilot Study.	2019	10		Neurocritical care	1556-0961 (Electronic)	31	2	280-287	Ziai WC and Shah D and Assis FR and Tandri H and Geocadin RG	https://pubmed.ncbi.nlm.nih.gov/30919302/	eng	10.1007/s12028-019-00702-x	30919302
Feasibility of monomodal analgesia with IV alfentanil during burn dressing changes at bedside (in spontaneously breathing non-intubated patients).	2017	3		Burns : journal of the International Society for Burn Injuries	1879-1409 (Electronic)	43	2	337-342	Fontaine M and Latarjet J and Payre J and Poupelin JC and Ravat F	https://pubmed.ncbi.nlm.nih.gov/27613475/	eng	10.1016/j.burns.2016.08.008	27613475
Feasibility of nasal epithelial brushing for the study of airway epithelial functions in CF infants.	2008	1		Journal of cystic fibrosis : official journal of the European Cystic Fibrosis Society	1569-1993 (Print)	7	1	44-53	Mosler K and Coraux C and Fragaki K and Zahm JM and Bajolet O and Bessaci-Kabouya K and Puchelle E and Abély M and Mauran P	https://pubmed.ncbi.nlm.nih.gov/17553758/	eng	10.1016/j.jcf.2007.04.005	17553758
Feasibility, safety and efficacy of COVID-19 severe acute respiratory distress syndrome management without invasive mechanical ventilation.	2023	9	21	Minerva anestesiologica	1827-1596 (Electronic)				Guzzo F and Lombardi G and Tozzi M and Calvi MR and Azzolini ML and Alba AC and Tamà S and D'Amico MM and Belletti A and Frassanito C and Palumbo D and Doronzio A and Ravizza A and Landoni G and Dell'acqua A and Beretta L and Zangrillo A	https://pubmed.ncbi.nlm.nih.gov/37733369/	eng	10.23736/S0375-9393.23.17418-9	37733369
Feeling Safe With Hypnosis: Eliciting Positive Feelings During a Special State of Consciousness.	2022			Frontiers in psychology	1664-1078 (Print)	13		917139	Schmidt B	https://pubmed.ncbi.nlm.nih.gov/35719472/	eng	10.3389/fpsyg.2022.917139	35719472	PMC9201773
Fiber optic bronchoscopy and remifentanil target-controlled infusion in critically ill patients with acute hypoxaemic respiratory failure: A descriptive study.	2017	10		Anaesthesia, critical care & pain medicine	2352-5568 (Electronic)	36	5	273-277	Rezaiguia-Delclaux S and Laverdure F and Kortchinsky T and Lemasle L and Imbert A and Stéphan F	https://pubmed.ncbi.nlm.nih.gov/27867133/	eng	10.1016/j.accpm.2016.07.004	27867133
Fiberoptic bronchoscopy under noninvasive ventilation and propofol target-controlled infusion in hypoxemic patients.	2011	12		Intensive care medicine	1432-1238 (Electronic)	37	12	1969-75	Clouzeau B and Bui HN and Guilhon E and Grenouillet-Delacre M and Leger MS and Saghi T and Pillot J and Filloux B and Coz S and Boyer A and Vargas F and Gruson D and Hilbert G	https://pubmed.ncbi.nlm.nih.gov/21983627/	eng	10.1007/s00134-011-2375-1	21983627
Fibroscopic findings in patients following maxillary osteotomies in orthognathic surgery.	2011	12		Journal of cranio-maxillo-facial surgery : official publication of the European Association for Cranio-Maxillo-Facial Surgery	1878-4119 (Electronic)	39	8	588-92	Pingarrón Martín L and Arias Gallo LJ and López-Arcas JM and Chamorro Pons M and Cebrián Carretero JL and Burgueño García M	https://pubmed.ncbi.nlm.nih.gov/21194960/	eng	10.1016/j.jcms.2010.11.013	21194960
Flexible bronchoscopy during non-invasive positive pressure mechanical ventilation: are two better than one?	2016	9		Panminerva medica	1827-1898 (Electronic)	58	3	211-21	Scala R	https://pubmed.ncbi.nlm.nih.gov/27012292/	eng		27012292
Flow-through versus sidestream capnometry for detection of end tidal carbon dioxide in the sedated patient.	2009	4		Journal of clinical monitoring and computing	1573-2614 (Electronic)	23	2	115-22	Sakata DJ and Matsubara I and Gopalakrishnan NA and Westenskow DR and White JL and Yamamori S and Egan TD and Pace NL	https://pubmed.ncbi.nlm.nih.gov/19301133/	eng	10.1007/s10877-009-9171-2	19301133
Friday night ventilation: a safety starting tool kit for mechanically ventilated patients.	2014	9		Minerva anestesiologica	1827-1596 (Electronic)	80	9	1046-57	Gattinoni L and Carlesso E and Brazzi L and Cressoni M and Rosseau S and Kluge S and Kalenka A and Bachmann M and Toepfer L and Wrigge H and Redaelli F and Vetter C and Wysocki M	https://pubmed.ncbi.nlm.nih.gov/24847737/	eng		24847737
Functional pathophysiology of SARS-CoV-2-induced acute lung injury and clinical implications.	2021	3	1	Journal of applied physiology (Bethesda, Md. : 1985)	1522-1601 (Electronic)	130	3	877-891	Habashi NM and Camporota L and Gatto LA and Nieman G	https://pubmed.ncbi.nlm.nih.gov/33444117/	eng	10.1152/japplphysiol.00742.2020	33444117	PMC7984238
Gastric barrier function and toxic damage.	2014			Digestive diseases (Basel, Switzerland)	1421-9875 (Electronic)	32	3	235-42	Niv Y and Banić M	https://pubmed.ncbi.nlm.nih.gov/24732189/	eng	10.1159/000357855	24732189
General anaesthesia in a patient with motor neuron disease.	2004	11		European journal of anaesthesiology	0265-0215 (Print)	21	11	921-3	Moser B and Lirk P and Lechner M and Gottardis M	https://pubmed.ncbi.nlm.nih.gov/15717714/	eng	10.1017/s0265021504250281	15717714
General anesthesia with a native airway for patients with mucopolysaccharidosis type III.	2017	4		Paediatric anaesthesia	1460-9592 (Electronic)	27	4	370-376	Kamata M and McKee C and Truxal KV and Flanigan KM and McBride KL and Aylward SC and Tobias JD and Corridore M	https://pubmed.ncbi.nlm.nih.gov/28181359/	eng	10.1111/pan.13108	28181359
Genioglossus activity available via non-arousal mechanisms vs. that required for opening the airway in obstructive apnea patients.	2012	1		Journal of applied physiology (Bethesda, Md. : 1985)	1522-1601 (Electronic)	112	2	249-58	Younes M and Loewen AH and Ostrowski M and Laprairie J and Maturino F and Hanly PJ	https://pubmed.ncbi.nlm.nih.gov/21921245/	eng	10.1152/japplphysiol.00312.2011	21921245
Glycyrrhizin alleviates experimental allergic asthma in mice.	2006	9		International immunopharmacology	1567-5769 (Print)	6	9	1468-77	Ram A and Mabalirajan U and Das M and Bhattacharya I and Dinda AK and Gangal SV and Ghosh B	https://pubmed.ncbi.nlm.nih.gov/16846841/	eng	10.1016/j.intimp.2006.04.020	16846841
Gross motor developmental dysfunctional outcomes in infantile and toddler pediatric intensive care unit survivors.	2019	12	21	BMC pediatrics	1471-2431 (Electronic)	19	1	508	Yang CF and Xue Y and Feng JY and Jia FY and Zhang Y and Li YM	https://pubmed.ncbi.nlm.nih.gov/31862006/	eng	10.1186/s12887-019-1893-9	31862006	PMC6925463
Heart, lungs, and muscle interplay in worsening activity-related breathlessness in advanced cardiopulmonary disease.	2020	9		Current opinion in supportive and palliative care	1751-4266 (Electronic)	14	3	157-166	Alberto Neder J and O'Donnell DE	https://pubmed.ncbi.nlm.nih.gov/32740275/	eng	10.1097/SPC.0000000000000516	32740275
Helmet Versus Nasal-Prong CPAP in Infants With Acute Bronchiolitis.	2018	4		Respiratory care	1943-3654 (Electronic)	63	4	455-463	Mayordomo-Colunga J and Rey C and Medina A and Martínez-Camblor P and Vivanco-Allende A and Concha A	https://pubmed.ncbi.nlm.nih.gov/29382794/	eng	10.4187/respcare.05840	29382794
High flow nasal cannula-just expensive paracetamol?	2019	9		The Lancet. Child & adolescent health	2352-4650 (Electronic)	3	9	593-595	Coon ER and Mittal V and Brady PW	https://pubmed.ncbi.nlm.nih.gov/31326320/	eng	10.1016/S2352-4642(19)30235-4	31326320
High flow nasal oxygen during procedural sedation for cardiac implantable electronic device procedures: A randomised controlled trial.	2021	8	1	European journal of anaesthesiology	1365-2346 (Electronic)	38	8	839-849	Conway A and Collins P and Chang K and Kamboj N and Filici AL and Lam P and Parotto M	https://pubmed.ncbi.nlm.nih.gov/33492872/	eng	10.1097/EJA.0000000000001458	33492872
High flow nasal oxygen versus conventional oxygen therapy in gastrointestinal endoscopy with conscious sedation: Systematic review and meta-analysis with trial sequential analysis.	2022	9		Digestive endoscopy : official journal of the Japan Gastroenterological Endoscopy Society	1443-1661 (Electronic)	34	6	1136-1146	Gu WJ and Wang HT and Huang J and Pei JP and Nishiyama K and Abe M and Zhao ZM and Zhang CD	https://pubmed.ncbi.nlm.nih.gov/35363916/	eng	10.1111/den.14315	35363916
High flow versus conventional nasal cannula for oxygenation and ventilation maintenance during surgery with intravenous deep sedation by propofol: a randomized controlled study.	2021	9	4	BMC anesthesiology	1471-2253 (Electronic)	21	1	214	Vijitpavan A and Kooncharoensuk Y	https://pubmed.ncbi.nlm.nih.gov/34481460/	eng	10.1186/s12871-021-01432-4	34481460	PMC8417973
High frequency oscillatory ventilation for respiratory failure due to RSV bronchiolitis.	2008	9		Intensive care medicine	0342-4642 (Print)	34	9	1698-702	Berner ME and Hanquinet S and Rimensberger PC	https://pubmed.ncbi.nlm.nih.gov/18500423/	eng	10.1007/s00134-008-1151-3	18500423	PMC7095463
High Tongue Position is a Risk Factor for Upper Airway Concentric Collapse in Obstructive Sleep Apnea: Observation Through Sleep Endoscopy.	2020			Nature and science of sleep	1179-1608 (Print)	12		767-774	Zhao C and Viana A and Ma Y and Capasso R	https://pubmed.ncbi.nlm.nih.gov/33117012/	eng	10.2147/NSS.S273129	33117012	PMC7585274
High-flow nasal cannula and bilevel positive airway pressure for pediatric status asthmaticus: a single center, retrospective descriptive and comparative cohort study.	2022	4		The Journal of asthma : official journal of the Association for the Care of Asthma	1532-4303 (Electronic)	59	4	757-764	Russi BW and Lew A and McKinley SD and Morrison JM and Sochet AA	https://pubmed.ncbi.nlm.nih.gov/33401990/	eng	10.1080/02770903.2021.1872085	33401990
High-Flow Nasal Cannula and Mandibular Advancement Bite Block Decrease Hypoxic Events during Sedative Esophagogastroduodenoscopy: A Randomized Clinical Trial.	2019			BioMed research international	2314-6141 (Electronic)	2019		4206795	Teng WN and Ting CK and Wang YT and Hou MC and Chang WK and Tsou MY and Chiang H and Lin CL	https://pubmed.ncbi.nlm.nih.gov/31380421/	eng	10.1155/2019/4206795	31380421	PMC6662466
High-Flow Nasal Cannula Oxygen Supported-Transesophageal Echocardiography Under Sedation in a Respiratory Compromised Patient.	2019	1		Journal of cardiothoracic and vascular anesthesia	1532-8422 (Electronic)	33	1	255-256	Sakazaki R and Suzuki T and Ikeda N	https://pubmed.ncbi.nlm.nih.gov/30404718/	eng	10.1053/j.jvca.2018.10.009	30404718
High-flow nasal cannula oxygen therapy and hypoxia during gastroscopy with propofol sedation: a randomized multicenter clinical trial.	2019	10		Gastrointestinal endoscopy	1097-6779 (Electronic)	90	4	591-601	Lin Y and Zhang X and Li L and Wei M and Zhao B and Wang X and Pan Z and Tian J and Yu W and Su D	https://pubmed.ncbi.nlm.nih.gov/31278907/	eng	10.1016/j.gie.2019.06.033	31278907
High-flow nasal cannula oxygen therapy in acute hypoxemic respiratory failure in 22 dogs requiring oxygen support escalation.	2020	7		Journal of veterinary emergency and critical care (San Antonio, Tex. : 2001)	1476-4431 (Electronic)	30	4	364-375	Jagodich TA and Bersenas AME and Bateman SW and Kerr CL	https://pubmed.ncbi.nlm.nih.gov/32583614/	eng	10.1111/vec.12970	32583614
High-Flow Nasal Cannula Oxygenation in Older Patients with SARS-CoV-2-Related Acute Respiratory Failure.	2021	8	10	Journal of clinical medicine	2077-0383 (Print)	10	16		Hacquin A and Perret M and Manckoundia P and Bonniaud P and Beltramo G and Georges M and Putot A	https://pubmed.ncbi.nlm.nih.gov/34441811/	eng	10.3390/jcm10163515	34441811	PMC8396923
High-flow nasal cannula vs standard respiratory care in pediatric procedural sedation: A randomized controlled pilot trial.	2020	10		Pediatric pulmonology	1099-0496 (Electronic)	55	10	2706-2712	Klotz D and Seifert V and Baumgartner J and Teufel U and Fuchs H	https://pubmed.ncbi.nlm.nih.gov/32696598/	eng	10.1002/ppul.24975	32696598
High-Flow Nasal Cannula vs. Continuous Positive Airway Pressure Therapy for the Treatment of Children <2 Years With Mild to Moderate Respiratory Failure Due to Pneumonia.	2020			Frontiers in pediatrics	2296-2360 (Print)	8		590906	Liu C and Cheng WY and Li JS and Tang T and Tan PL and Yang L	https://pubmed.ncbi.nlm.nih.gov/33304868/	eng	10.3389/fped.2020.590906	33304868	PMC7693448
High-Flow Nasal Oxygen in Patient With Obstructive Sleep Apnea Undergoing Awake Craniotomy: A Case Report.	2017	12	15	A & A case reports	2325-7237 (Electronic)	9	12	353-356	Wong JWM and Kong AHS and Lam SY and Woo PYM	https://pubmed.ncbi.nlm.nih.gov/28767471/	eng	10.1213/XAA.0000000000000615	28767471
High-flow nasal oxygen reduces the incidence of hypoxia in sedated hysteroscopy for assisted reproduction.	2022			Frontiers in medicine	2296-858X (Print)	9		929096	Tang Y and Huang P and Chai D and Zhang X and Zhang X and Chen S and Su D and Huang Y	https://pubmed.ncbi.nlm.nih.gov/36004375/	eng	10.3389/fmed.2022.929096	36004375	PMC9394211
High-flow nasal OXYGEN therapy.	2022	3	24	BMJ supportive & palliative care	2045-4368 (Electronic)				Mercadante S and Adile C and Ferrera P and Giuliana F and Grassi Y	https://pubmed.ncbi.nlm.nih.gov/35332026/	eng	10.1136/bmjspcare-2022-003606	35332026
High-flow nasal oxygen vs. standard oxygen therapy for patients undergoing transcatheter aortic valve replacement with conscious sedation: a randomised controlled trial.	2023	4	14	Perioperative medicine (London, England)	2047-0525 (Print)	12	1	11	Scheuermann S and Tan A and Govender P and Mckie M and Pack J and Martinez G and Falter F and George S and A Klein A	https://pubmed.ncbi.nlm.nih.gov/37060038/	eng	10.1186/s13741-023-00300-8	37060038	PMC10103409
High-flow nasal oxygen, procedural sedation, and clinical governance.	2022	5		Minerva anestesiologica	1827-1596 (Electronic)	88	5	407-410	Turnbull D	https://pubmed.ncbi.nlm.nih.gov/34527411/	eng	10.23736/S0375-9393.21.16078-X	34527411
High-flow nasal oxygenation or standard oxygenation for gastrointestinal endoscopy with sedation in patients at risk of hypoxaemia: a multicentre randomised controlled trial (ODEPHI trial).	2021	7		British journal of anaesthesia	1471-6771 (Electronic)	127	1	133-142	Nay MA and Fromont L and Eugene A and Marcueyz JL and Mfam WS and Baert O and Remerand F and Ravry C and Auvet A and Boulain T	https://pubmed.ncbi.nlm.nih.gov/33933271/	eng	10.1016/j.bja.2021.03.020	33933271
High-flow nasal oxygenation versus standard oxygenation for gastrointestinal endoscopy with sedation. The prospective multicentre randomised controlled ODEPHI study protocol.	2020	2	18	BMJ open	2044-6055 (Electronic)	10	2	e034701	Eugene A and Fromont L and Auvet A and Baert O and Mfam WS and Remerand F and Boulain T and Nay MA	https://pubmed.ncbi.nlm.nih.gov/32075842/	eng	10.1136/bmjopen-2019-034701	32075842	PMC7045106
High-flow versus standard nasal cannula in morbidly obese patients during colonoscopy: A prospective, randomized clinical trial.	2019	5		Journal of clinical anesthesia	1873-4529 (Electronic)	54		19-24	Riccio CA and Sarmiento S and Minhajuddin A and Nasir D and Fox AA	https://pubmed.ncbi.nlm.nih.gov/30391445/	eng	10.1016/j.jclinane.2018.10.026	30391445
Home-use servo-ventilation therapy in chronic pain patients with central sleep apnea: initial and 3-month follow-up.	2015	12		Sleep & breathing = Schlaf & Atmung	1522-1709 (Electronic)	19	4	1285-92	Shapiro CM and Chung SA and Wylie PE and Hossain NK and Holle RH and Rosenberg RP and Muehlbach MJ and Doekel RC and Pegram GV and Jasko JG	https://pubmed.ncbi.nlm.nih.gov/25813356/	eng	10.1007/s11325-015-1161-7	25813356	PMC4662950
How do patients die in a rehabilitative unit dedicated to advanced respiratory diseases?	2012	7	20	Multidisciplinary respiratory medicine	2049-6958 (Electronic)	7	1	18	Vitacca M and Comini L	https://pubmed.ncbi.nlm.nih.gov/22958591/	eng	10.1186/2049-6958-7-18	22958591	PMC3436688
Hypercarbia and high-flow nasal oxygen use during anaesthesia - risking a failure to thrive?	2023	10	11	Anaesthesia and intensive care	0310-057X (Print)			310057X231198257	Pattullo GG and Culwick MD and Endlich Y and MacPherson RD	https://pubmed.ncbi.nlm.nih.gov/37818753/	eng	10.1177/0310057X231198257	37818753
Hypoxemia Within the First 3 Postoperative Days Is Associated With Increased 1-Year Postoperative Mortality After Adjusting for Perioperative Opioids and Other Confounders.	2020	8		Anesthesia and analgesia	1526-7598 (Electronic)	131	2	555-563	Bartels K and Kaizer A and Jameson L and Bullard K and Dingmann C and Fernandez-Bustamante A	https://pubmed.ncbi.nlm.nih.gov/31971921/	eng	10.1213/ANE.0000000000004553	31971921	PMC7448552
Identifying patients who need close monitoring during and after upper airway surgery for obstructive sleep apnoea.	2006	8		The Journal of laryngology and otology	1748-5460 (Electronic)	120	8	655-60	Pang KP	https://pubmed.ncbi.nlm.nih.gov/16740205/	eng	10.1017/S0022215106001617	16740205
Identiﬁcation and treatment of obstructive sleep apnea by a primary care team with a subset focus on chronic pain management.	2020			PloS one	1932-6203 (Electronic)	15	8	e0237359	Whittington K and Simpson L and Clay M and Tierney J and Harris D	https://pubmed.ncbi.nlm.nih.gov/32790789/	eng	10.1371/journal.pone.0237359	32790789	PMC7425939
Impact of a remifentanil supply shortage on mechanical ventilation in a tertiary care hospital: a retrospective comparison.	2018	10	26	Critical care (London, England)	1466-609X (Electronic)	22	1	267	Klaus DA and de Bettignies AM and Seemann R and Krenn CG and Roth GA	https://pubmed.ncbi.nlm.nih.gov/30367645/	eng	10.1186/s13054-018-2198-3	30367645	PMC6204001
Impact of Acute Changes in CPAP Flow Route in Sleep Apnea Treatment.	2016	12		Chest	1931-3543 (Electronic)	150	6	1194-1201	Andrade RG and Madeiro F and Piccin VS and Moriya HT and Schorr F and Sardinha PS and Gregório MG and Genta PR and Lorenzi-Filho G	https://pubmed.ncbi.nlm.nih.gov/27132703/	eng	10.1016/j.chest.2016.04.017	27132703
Impact of flow and temperature on non-dyspnoeic dogs' tolerance undergoing high-flow oxygen therapy.	2021	4		The Journal of small animal practice	1748-5827 (Electronic)	62	4	265-271	Harduin C and Allaouchiche B and Nègre J and Goy-Thollot I and Barthélemy A and Fougeray A and Baudin F and Bonnet-Garin JM and Pouzot-Nevoret C	https://pubmed.ncbi.nlm.nih.gov/33346390/	eng	10.1111/jsap.13284	33346390
Impact of intraoperative methadone use on postoperative opioid requirements after cardiac surgery.	2022	4	1	American journal of health-system pharmacy : AJHP : official journal of the American Society of Health-System Pharmacists	1535-2900 (Electronic)	79	8	636-642	Wang DJ and Song P and Nault KM	https://pubmed.ncbi.nlm.nih.gov/34874991/	eng	10.1093/ajhp/zxab459	34874991
Impact of purchasing the CPAP device on acceptance and long-term adherence: a Belgian model.	2018	2		Acta clinica Belgica	2295-3337 (Electronic)	73	1	34-39	Leemans J and Rodenstein D and Bousata J and Mwenge GB	https://pubmed.ncbi.nlm.nih.gov/28602146/	eng	10.1080/17843286.2017.1336294	28602146
Impact of zaleplon on continuous positive airway pressure therapy compliance.	2013	5	15	Journal of clinical sleep medicine : JCSM : official publication of the American Academy of Sleep Medicine	1550-9397 (Electronic)	9	5	439-44	Park JG and Olson EJ and Morgenthaler TI	https://pubmed.ncbi.nlm.nih.gov/23674934/	eng	10.5664/jcsm.2660	23674934	PMC3629317
Importance of respiratory airway management as well as psychological and rehabilitative treatments to COVID-19 patients.	2020	8		The American journal of emergency medicine	1532-8171 (Electronic)	38	8	1698.e1-1698.e4	Jiang Y and Chen J and Cen F and Li X and Song Z and Peng M and Liu X	https://pubmed.ncbi.nlm.nih.gov/32601006/	eng	10.1016/j.ajem.2020.04.055	32601006	PMC7192120
Improving patient safety during procedural sedation via respiratory volume monitoring: A randomized controlled trial.	2018	5		Journal of clinical anesthesia	1873-4529 (Electronic)	46		118-123	Mathews DM and Oberding MJ and Simmons EL and O'Donnell SE and Abnet KR and MacDonald K	https://pubmed.ncbi.nlm.nih.gov/29225003/	eng	10.1016/j.jclinane.2017.08.004	29225003
Incidence and predictors of airway obstruction during high-flow nasal oxygen assisted procedural sedation during gastrointestinal interventions: A prospective observational study.	2023	10		Journal of clinical anesthesia	1873-4529 (Electronic)	89		111160	Fitzgerald N and Thiruvenkatarajan V and Brown-Beresford K and Liu WM and Gupta D and Van Wijk RM and Ludbrook GL	https://pubmed.ncbi.nlm.nih.gov/37321125/	eng	10.1016/j.jclinane.2023.111160	37321125
Indications and practical approach to non-invasive ventilation in acute heart failure.	2018	1	1	European heart journal	1522-9645 (Electronic)	39	1	17-25	Masip J and Peacock WF and Price S and Cullen L and Martin-Sanchez FJ and Seferovic P and Maisel AS and Miro O and Filippatos G and Vrints C and Christ M and Cowie M and Platz E and McMurray J and DiSomma S and Zeymer U and Bueno H and Gale CP and Lettino M and Tavares M and Ruschitzka F and Mebazaa A and Harjola VP and Mueller C	https://pubmed.ncbi.nlm.nih.gov/29186485/	eng	10.1093/eurheartj/ehx580	29186485	PMC6251669
Ineffective CPAP Treatment After Effective CPAP Titration.	2020	12		Chest	1931-3543 (Electronic)	158	6	e311-e315	Htun ZM and McCullough L and Lastra AC	https://pubmed.ncbi.nlm.nih.gov/33280775/	eng	10.1016/j.chest.2020.07.030	33280775
Influence of different ventilator modes on Vo(2) and Vco(2) measurements using a compact metabolic monitor.	2009	11		Nutrition (Burbank, Los Angeles County, Calif.)	1873-1244 (Electronic)	25	11	1106-14	Briassoulis G and Michaeloudi E and Fitrolaki DM and Spanaki AM and Briassouli E	https://pubmed.ncbi.nlm.nih.gov/19502007/	eng	10.1016/j.nut.2009.01.018	19502007
Influence of obstructive sleep apnea and treatment with continuous positive airway pressure on fractional flow reserve measurements for coronary lesion assessment.	2010	2	1	Catheterization and cardiovascular interventions : official journal of the Society for Cardiac Angiography & Interventions	1522-726X (Electronic)	75	2	207-13	Mak GS and Kern MJ and Patel PM	https://pubmed.ncbi.nlm.nih.gov/19642191/	eng	10.1002/ccd.22207	19642191
Influence of the mode of ventilation on ketamine/xylazine requirements in rabbits.	2007	5		Veterinary anaesthesia and analgesia	1467-2987 (Print)	34	3	157-63	Yershov AL and Jordan BS and Fudge JM and Dubick MA	https://pubmed.ncbi.nlm.nih.gov/17444928/	eng	10.1111/j.1467-2995.2006.00315.x	17444928
Injectable Anesthesia With Medetomidine, Ketamine, and Butorphanol in Captive Humboldt Penguins (Spheniscus humboldti).	2021	7		Journal of avian medicine and surgery	1082-6742 (Print)	35	2	167-179	Widmer DR and Tacke S and Ternes K and Marcordes S and Kempf H	https://pubmed.ncbi.nlm.nih.gov/34256547/	eng	10.1647/2019-489	34256547
Insomnia and sleep-disordered breathing.	2007	12		Sleep medicine	1389-9457 (Print)	8		S21-5	Lavie P	https://pubmed.ncbi.nlm.nih.gov/18346673/	eng	10.1016/S1389-9457(08)70005-4	18346673
Insomnia as an expression of obstructive sleep apnea syndrome--the effect of treatment with nocturnal ventilatory support.	2015	7		Revista portuguesa de pneumologia	2173-5115 (Electronic)	21	4	203-8	Mendes MS and dos Santos JM	https://pubmed.ncbi.nlm.nih.gov/25926264/	eng	10.1016/j.rppnen.2014.11.002	25926264
Intensive care unit delirium is an independent predictor of longer hospital stay: a prospective analysis of 261 non-ventilated patients.	2005	8		Critical care (London, England)	1466-609X (Electronic)	9	4	R375-81	Thomason JW and Shintani A and Peterson JF and Pun BT and Jackson JC and Ely EW	https://pubmed.ncbi.nlm.nih.gov/16137350/	eng	10.1186/cc3729	16137350	PMC1269454
Interventions for escalation of therapy for acute exacerbations of asthma in children: an overview of Cochrane Reviews.	2020	8	5	The Cochrane database of systematic reviews	1469-493X (Electronic)	8	8	CD012977	Craig SS and Dalziel SR and Powell CV and Graudins A and Babl FE and Lunny C	https://pubmed.ncbi.nlm.nih.gov/32767571/	eng	10.1002/14651858.CD012977.pub2	32767571	PMC8078579
Intranasal dexmedetomidine: an effective sedative agent for electroencephalogram and auditory brain response testing.	2016	3		Paediatric anaesthesia	1460-9592 (Electronic)	26	3	280-5	Baier NM and Mendez SS and Kimm D and Velazquez AE and Schroeder AR	https://pubmed.ncbi.nlm.nih.gov/26814037/	eng	10.1111/pan.12851	26814037
Intraoperative prophylactic and therapeutic non-invasive ventilation: a systematic review.	2014	4		British journal of anaesthesia	1471-6771 (Electronic)	112	4	638-47	Cabrini L and Nobile L and Plumari VP and Landoni G and Borghi G and Mucchetti M and Zangrillo A	https://pubmed.ncbi.nlm.nih.gov/24444661/	eng	10.1093/bja/aet465	24444661
Intraoperative use of noninvasive ventilation during spinal anaesthesia in patients with severe chronic obstructive pulmonary disease undergoing orthopaedic surgery: A case report.	2022	5		The Journal of international medical research	1473-2300 (Electronic)	50	5	3000605221103960	Lee M and So J and Woo Y and Jung J and Chung YH and Koo BS	https://pubmed.ncbi.nlm.nih.gov/35634975/	eng	10.1177/03000605221103968	35634975	PMC9158409
Intravenous magnesium sulfate inducing acute respiratory failure in a patient with myasthenia gravis.	2022	6	23	BMJ case reports	1757-790X (Electronic)	15	6		Jessop K	https://pubmed.ncbi.nlm.nih.gov/35738845/	eng	10.1136/bcr-2022-250455	35738845	PMC9226880
Intravenous magnesium sulphate as an adjuvant therapy in acute exacerbations of chronic obstructive pulmonary disease: a single centre, randomised, double-blinded, parallel group, placebo-controlled trial: a pilot study.	2015	11	20	The New Zealand medical journal	1175-8716 (Electronic)	128	1425	34-42	Mukerji S and Shahpuri B and Clayton-Smith B and Smith N and Armstrong P and Hardy M and Marchant G and Marsh E	https://pubmed.ncbi.nlm.nih.gov/26905985/	eng		26905985
Intravenous remifentanil and propofol for gastroscopy.	2008	8		Journal of clinical anesthesia	0952-8180 (Print)	20	5	352-355	Xu ZY and Wang X and Si YY and Wu JC and Zuo YX and Xue FS and Liu J	https://pubmed.ncbi.nlm.nih.gov/18761243/	eng	10.1016/j.jclinane.2008.03.006	18761243
Intrinsic and synaptic long-term depression of NTS relay of nociceptin- and capsaicin-sensitive cardiopulmonary afferents hyperactivity.	2009	3		Pflugers Archiv : European journal of physiology	1432-2013 (Electronic)	457	5	1147-59	Bantikyan A and Song G and Feinberg-Zadek P and Poon CS	https://pubmed.ncbi.nlm.nih.gov/18704488/	eng	10.1007/s00424-008-0571-9	18704488	PMC2637944
Introducing Less-Invasive Surfactant Administration into a Level IV NICU: A Quality Improvement Initiative.	2021	7	7	Children (Basel, Switzerland)	2227-9067 (Print)	8	7		Conlon SM and Osborne A and Bodie J and Marasch J and Ryan RM and Glenn T	https://pubmed.ncbi.nlm.nih.gov/34356559/	eng	10.3390/children8070580	34356559	PMC8307302
Intubation in the delivery room: experience with nasal midazolam.	2014	1		Early human development	1872-6232 (Electronic)	90	1	39-43	Baleine J and Milési C and Mesnage R and Rideau Batista Novais A and Combes C and Durand S and Cambonie G	https://pubmed.ncbi.nlm.nih.gov/24331827/	eng	10.1016/j.earlhumdev.2013.10.007	24331827
Invasive and noninvasive ventilation in patients with asthma.	2008	6		Respiratory care	0020-1324 (Print)	53	6	740-48; discussion 749-50	Medoff BD	https://pubmed.ncbi.nlm.nih.gov/18501028/	eng		18501028
Is a nasopharyngeal tube effective as interface to provide bi-level noninvasive ventilation?	2014	4		Respiratory care	1943-3654 (Electronic)	59	4	510-7	Velasco Arnaiz E and Cambra Lasaosa FJ and Hernández Platero L and Millán García Del Real N and Pons-Òdena M	https://pubmed.ncbi.nlm.nih.gov/23983270/	eng	10.4187/respcare.02556	23983270
Is Poliomyelitis Sequelae A Disadvantage for Recovery from Covid-19 ARDS: A Case Report.	2022			Noro psikiyatri arsivi	1300-0667 (Print)	59	2	158-160	Topaloğlu M and Turan Z and Tekin S and Şentürk E and Özyemişçi Taşkiran Ö	https://pubmed.ncbi.nlm.nih.gov/35685049/	eng	10.29399/npa.27438	35685049	PMC9142013
ISCCM Guidelines for the Use of Non-invasive Ventilation in Acute Respiratory Failure in Adult ICUs.	2020	1		Indian journal of critical care medicine : peer-reviewed, official publication of Indian Society of Critical Care Medicine	0972-5229 (Print)	24		S61-S81	Chawla R and Dixit SB and Zirpe KG and Chaudhry D and Khilnani GC and Mehta Y and Khatib KI and Jagiasi BG and Chanchalani G and Mishra RC and Samavedam S and Govil D and Gupta S and Prayag S and Ramasubban S and Dobariya J and Marwah V and Sehgal I and Jog SA and Kulkarni AP	https://pubmed.ncbi.nlm.nih.gov/32205957/	eng	10.5005/jp-journals-10071-G23186	32205957	PMC7085817
Isoflurane anesthesia is a valuable alternative for alpha-chloralose anesthesia in the forepaw stimulation model in rats.	2009	5		NMR in biomedicine	1099-1492 (Electronic)	22	4	414-8	Sommers MG and van Egmond J and Booij LH and Heerschap A	https://pubmed.ncbi.nlm.nih.gov/19003937/	eng	10.1002/nbm.1351	19003937
Isolated stridor without any other sleeping breathing disorder diagnosed using drug-induced sleep endoscopy in a patient with multiple system atrophy: A case report.	2020	4		Medicine	1536-5964 (Electronic)	99	16	e19745	Heo SJ and Kim JS and Lee BJ and Park D	https://pubmed.ncbi.nlm.nih.gov/32311969/	eng	10.1097/MD.0000000000019745	32311969	PMC7220077
Just Breathe: Tips and Highlights for Managing Pediatric Respiratory Distress and Failure.	2021	8		Emergency medicine clinics of North America	1558-0539 (Electronic)	39	3	493-508	Cobb MJ	https://pubmed.ncbi.nlm.nih.gov/34215399/	eng	10.1016/j.emc.2021.04.004	34215399
Just-In-Time Tools for Training Non-Critical Care Providers. Troubleshooting Problems in the Ventilated Patient.	2020	6	29	ATS scholar	2690-7097 (Electronic)	1	2	178-185	Steinbach TC and Albert TJ and Carmona HD and Johnson NJ and Kritek PA and Lee JD and Luks AM	https://pubmed.ncbi.nlm.nih.gov/33870282/	eng	10.34197/ats-scholar.2020-0038IN	33870282	PMC8043298
Kangaroo Mother Care in reducing pain in preterm neonates on heel prick.	2013	1		Indian journal of pediatrics	0973-7693 (Electronic)	80	1	2023-10-06	Nimbalkar SM and Chaudhary NS and Gadhavi KV and Phatak A	https://pubmed.ncbi.nlm.nih.gov/22544676/	eng	10.1007/s12098-012-0760-6	22544676
Lenticulostriate vasculopathy in twin-to-twin transfusion syndrome.	2006	12		Journal of perinatology : official journal of the California Perinatal Association	0743-8346 (Print)	26	12	780-2	Kandasamy Y and Alcock G and Koh TH	https://pubmed.ncbi.nlm.nih.gov/17122789/	eng	10.1038/sj.jp.7211607	17122789
Less invasive surfactant administration (LISA): chances and limitations.	2019	11		Archives of disease in childhood. Fetal and neonatal edition	1468-2052 (Electronic)	104	6	F655-F659	Herting E and Härtel C and Göpel W	https://pubmed.ncbi.nlm.nih.gov/31296694/	eng	10.1136/archdischild-2018-316557	31296694	PMC6855838
Less Invasive Surfactant Administration in Spain: A Survey Regarding Its Practice, the Target Population, and Premedication Use.	2020	2		American journal of perinatology	1098-8785 (Electronic)	37	3	277-280	Fernandez C and Boix H and Camba F and Comuñas JJ and Castillo F	https://pubmed.ncbi.nlm.nih.gov/30716788/	eng	10.1055/s-0039-1678534	30716788
Less invasive surfactant administration: best practices and unanswered questions.	2020	4		Current opinion in pediatrics	1531-698X (Electronic)	32	2	228-234	Herting E and Härtel C and Göpel W	https://pubmed.ncbi.nlm.nih.gov/32068592/	eng	10.1097/MOP.0000000000000878	32068592	PMC7077956
Less-Invasive Surfactant Administration for Neonatal Respiratory Distress Syndrome: A Consensus Guideline.	2021			Neonatology	1661-7819 (Electronic)	118	5	586-592	Reynolds P and Bustani P and Darby C and Fernandez Alvarez JR and Fox G and Jones S and Robertson SJ and Vasu V and Roehr CC	https://pubmed.ncbi.nlm.nih.gov/34515188/	eng	10.1159/000518396	34515188
Lethal methemoglobinemia in the invasive brown treesnake after acetaminophen ingestion.	2020	1	21	Scientific reports	2045-2322 (Electronic)	10	1	845	Mathies T and Mauldin RE	https://pubmed.ncbi.nlm.nih.gov/31964901/	eng	10.1038/s41598-019-56216-1	31964901	PMC6972876
Life-threatening asthma after heroin inhalation. A case report and a review of the literature.	2010	12		Acta bio-medica : Atenei Parmensis	0392-4203 (Print)	81	1	63-7	Elia D and Marinou A and Chetta A	https://pubmed.ncbi.nlm.nih.gov/20857854/	eng		20857854
Limitations of split-night polysomnography for the diagnosis of nocturnal hypoventilation and titration of non-invasive positive pressure ventilation in amyotrophic lateral sclerosis.	2014	12		Amyotrophic lateral sclerosis & frontotemporal degeneration	2167-9223 (Electronic)	15	7	494-8	Loewen AH and Korngut L and Rimmer K and Damji O and Turin TC and Hanly PJ	https://pubmed.ncbi.nlm.nih.gov/25109404/	eng	10.3109/21678421.2014.942866	25109404
Limitations of transcutaneous carbon dioxide monitoring in apneic oxygenation.	2023			PloS one	1932-6203 (Electronic)	18	6	e0286038	Schweizer T and Hartwich V and Riva T and Kaiser H and Theiler L and Greif R and Nabecker S	https://pubmed.ncbi.nlm.nih.gov/37262066/	eng	10.1371/journal.pone.0286038	37262066	PMC10234524
Local Anesthetic-Induced Methemoglobinemia During Pregnancy: A Case Report and Evaluation of Treatment Options.	2018	5		The Journal of emergency medicine	0736-4679 (Print)	54	5	681-684	Faust AC and Guy E and Baby N and Ortegon A	https://pubmed.ncbi.nlm.nih.gov/29519718/	eng	10.1016/j.jemermed.2018.01.039	29519718
Long-term sedation with remimazolam besylate versus propofol in critically ill patients during invasive mechanical ventilation: a study protocol for a multicenter randomized non-inferior trial.	2023			Frontiers in pharmacology	1663-9812 (Print)	14		1139872	Yang X and Tang Y and Du R and Yu Y and Xu J and Zhang J and Liu H and Zou X and Ren L and Yuan S and Shang Y	https://pubmed.ncbi.nlm.nih.gov/37576823/	eng	10.3389/fphar.2023.1139872	37576823	PMC10416620
Low dose of morphine to relieve dyspnea in acute respiratory failure (OpiDys): protocol for a double-blind randomized controlled study.	2022	9	30	Trials	1745-6215 (Electronic)	23	1	828	Demoule A and Deleris R and Bureau C and Lebbah S and Decavèle M and Dres M and Similowski T and Dechartres A	https://pubmed.ncbi.nlm.nih.gov/36175968/	eng	10.1186/s13063-022-06754-3	36175968	PMC9523987
Low dose paracetamol for management of patent ductus arteriosus in very preterm infants: a randomised non-inferiority trial.	2023	3		Archives of disease in childhood. Fetal and neonatal edition	1468-2052 (Electronic)	108	2	130-135	Balasubramanian H and Jain V and Bhalgat P and Parikh S and Kabra N and Mohan D and Sheth K	https://pubmed.ncbi.nlm.nih.gov/35940873/	eng	10.1136/archdischild-2022-323781	35940873
Low-dose heparin for the prevention of post-ERCP pancreatitis: a randomized placebo-controlled trial.	2008	9		Surgical endoscopy	1432-2218 (Electronic)	22	9	1971-6	Barkay O and Niv E and Santo E and Bruck R and Hallak A and Konikoff FM	https://pubmed.ncbi.nlm.nih.gov/18214607/	eng	10.1007/s00464-007-9738-2	18214607
Lung clearance index in subjects with cystic fibrosis in Italy.	2019	5	2	Italian journal of pediatrics	1824-7288 (Electronic)	45	1	56	Lombardi E and Gambazza S and Pradal U and Braggion C	https://pubmed.ncbi.nlm.nih.gov/31046783/	eng	10.1186/s13052-019-0647-5	31046783	PMC6498565
m(6)A mRNA methylation initiated by METTL3 directly promotes YAP translation and increases YAP activity by regulating the MALAT1-miR-1914-3p-YAP axis to induce NSCLC drug resistance and metastasis.	2019	12	9	Journal of hematology & oncology	1756-8722 (Electronic)	12	1	135	Jin D and Guo J and Wu Y and Du J and Yang L and Wang X and Di W and Hu B and An J and Kong L and Pan L and Su G	https://pubmed.ncbi.nlm.nih.gov/31818312/	eng	10.1186/s13045-019-0830-6	31818312	PMC6902496
Magnesium sulfate for acute exacerbations of chronic obstructive pulmonary disease.	2022	5	26	The Cochrane database of systematic reviews	1469-493X (Electronic)	5	5	CD013506	Ni H and Aye SZ and Naing C	https://pubmed.ncbi.nlm.nih.gov/35616126/	eng	10.1002/14651858.CD013506.pub2	35616126	PMC9134202
Maintaining Oxygenation Successfully with High Flow Nasal Cannula during Diagnostic Bronchoscopy on a Postoperative Lung Transplant Patient in the Intensive Care.	2014			Case reports in critical care	2090-6420 (Print)	2014		198262	Diab S and Fraser JF	https://pubmed.ncbi.nlm.nih.gov/25478241/	eng	10.1155/2014/198262	25478241	PMC4247916
Management and survival of patients admitted with an exacerbation of COPD: comparison of two Danish patient cohorts.	2010	10		The clinical respiratory journal	1752-699X (Electronic)	4	4	208-14	Eriksen N and Vestbo J	https://pubmed.ncbi.nlm.nih.gov/20887343/	eng	10.1111/j.1752-699X.2009.00177.x	20887343
Management of common sleep disorders.	2013	8	15	American family physician	1532-0650 (Electronic)	88	4	231-8	Ramar K and Olson EJ	https://pubmed.ncbi.nlm.nih.gov/23944726/	eng		23944726
Management of critical asthma syndrome during pregnancy.	2015	2		Clinical reviews in allergy & immunology	1559-0267 (Electronic)	48	1	45-53	Chan AL and Juarez MM and Gidwani N and Albertson TE	https://pubmed.ncbi.nlm.nih.gov/24258096/	eng	10.1007/s12016-013-8397-4	24258096
Management of delirium in a medical and surgical intensive care unit.	2021	6		Journal of clinical pharmacy and therapeutics	1365-2710 (Electronic)	46	3	669-676	Shivji S and Stabler SN and Boyce K and Haljan GJ and McGloin R	https://pubmed.ncbi.nlm.nih.gov/33277703/	eng	10.1111/jcpt.13319	33277703
Management of Helicobacter pylori infection--the Maastricht IV/ Florence Consensus Report.	2012	5		Gut	1468-3288 (Electronic)	61	5	646-64	Malfertheiner P and Megraud F and O'Morain CA and Atherton J and Axon AT and Bazzoli F and Gensini GF and Gisbert JP and Graham DY and Rokkas T and El-Omar EM and Kuipers EJ	https://pubmed.ncbi.nlm.nih.gov/22491499/	eng	10.1136/gutjnl-2012-302084	22491499
Management of Life-Threatening Asthma: Severe Asthma Series.	2022	10		Chest	1931-3543 (Electronic)	162	4	747-756	Garner O and Ramey JS and Hanania NA	https://pubmed.ncbi.nlm.nih.gov/35218742/	eng	10.1016/j.chest.2022.02.029	35218742
Management of mechanical ventilation in acute severe asthma: practical aspects.	2006	4		Intensive care medicine	0342-4642 (Print)	32	4	501-10	Oddo M and Feihl F and Schaller MD and Perret C	https://pubmed.ncbi.nlm.nih.gov/16552615/	eng	10.1007/s00134-005-0045-x	16552615
Management of phosgene-induced acute lung injury.	2010	7		Clinical toxicology (Philadelphia, Pa.)	1556-9519 (Electronic)	48	6	497-508	Grainge C and Rice P	https://pubmed.ncbi.nlm.nih.gov/20849339/	eng	10.3109/15563650.2010.506877	20849339
Managing neonatal pain in the era of non-invasive respiratory support.	2019	8		Seminars in fetal & neonatal medicine	1878-0946 (Electronic)	24	4	101004	Tauzin M and Durrmeyer X	https://pubmed.ncbi.nlm.nih.gov/30967354/	eng	10.1016/j.siny.2019.04.004	30967354
Managing the patent ductus arteriosus: current treatment options.	2014	9		Archives of disease in childhood. Fetal and neonatal edition	1468-2052 (Electronic)	99	5	F431-6	Heuchan AM and Clyman RI	https://pubmed.ncbi.nlm.nih.gov/24903455/	eng	10.1136/archdischild-2014-306176	24903455
Mandibular advancement device vs. CPAP in the treatment of obstructive sleep apnea: are they equally effective in Short term health outcomes?	2013	9	15	Journal of clinical sleep medicine : JCSM : official publication of the American Academy of Sleep Medicine	1550-9397 (Electronic)	9	9	971-2	White DP and Shafazand S	https://pubmed.ncbi.nlm.nih.gov/23997711/	eng	10.5664/jcsm.3008	23997711	PMC3746726
Mandibular advancement reduces pharyngeal collapsibility by enlarging the airway rather than affecting velopharyngeal compliance.	2023	2		Physiological reports	2051-817X (Electronic)	11	3	e15558	Garcia GJM and Wolf JJ and Campbell DA and Bailey RS and Sparapani RA and Welzig CM and Woodson BT	https://pubmed.ncbi.nlm.nih.gov/36756800/	eng	10.14814/phy2.15558	36756800	PMC9909385
Manic-like presentation with an organic aetiology.	2023	6		Irish journal of psychological medicine	2051-6967 (Electronic)	40	2	292-295	Kennedy K and Corby C and Noctor E	https://pubmed.ncbi.nlm.nih.gov/32893761/	eng	10.1017/ipm.2020.76	32893761
Marked decrease in sleepiness in patients with sleep apnea by etanercept, a tumor necrosis factor-alpha antagonist.	2004	9		The Journal of clinical endocrinology and metabolism	0021-972X (Print)	89	9	4409-13	Vgontzas AN and Zoumakis E and Lin HM and Bixler EO and Trakada G and Chrousos GP	https://pubmed.ncbi.nlm.nih.gov/15356039/	eng	10.1210/jc.2003-031929	15356039
Markedly long pause due to sinus arrest during dexmedetomidine use and nasal continuous positive airway pressure in two infants with respiratory syncytial virus infection.	2021	1		Journal of cardiology cases	1878-5409 (Electronic)	23	1	2023-12-10	Kojima H and Tanaka R and Iwamoto Y and Ishido H and Sakurai Y and Masutani S	https://pubmed.ncbi.nlm.nih.gov/33437332/	eng	10.1016/j.jccase.2020.08.012	33437332	PMC7783580
Mask adaptor--a novel method of positive pressure ventilation during propofol deep sedation for upper GI endoscopy.	2008	7		Gastrointestinal endoscopy	1097-6779 (Electronic)	68	1	127-31	Cong Y and Sun X	https://pubmed.ncbi.nlm.nih.gov/18407268/	eng	10.1016/j.gie.2007.12.050	18407268
Maxillary deformity following CPAP treatment in myasthenia gravis.	2018	11		Cranio : the journal of craniomandibular practice	2151-0903 (Electronic)	36	6	404-407	Haviv Y and Leibovitz S and Almoznino G and Sharav Y and Zilberman U	https://pubmed.ncbi.nlm.nih.gov/28675961/	eng	10.1080/08869634.2017.1349026	28675961
Measuring exhaled breath condensates in infants.	2006	2		Pediatric pulmonology	8755-6863 (Print)	41	2	184-7	Moeller A and Franklin P and Hall GL and Horak F Jr and Wildhaber JH and Stick SM	https://pubmed.ncbi.nlm.nih.gov/16372354/	eng	10.1002/ppul.20362	16372354
Mechanical Ventilation to Minimize Progression of Lung Injury in Acute Respiratory Failure.	2017	2	15	American journal of respiratory and critical care medicine	1535-4970 (Electronic)	195	4	438-442	Brochard L and Slutsky A and Pesenti A	https://pubmed.ncbi.nlm.nih.gov/27626833/	eng	10.1164/rccm.201605-1081CP	27626833
Mechanical ventilation weaning protocol improves medical adherence and results.	2017	10		Journal of critical care	1557-8615 (Electronic)	41		296-302	Borges LGA and Savi A and Teixeira C and de Oliveira RP and De Camillis MLF and Wickert R and Brodt SFM and Tonietto TF and Cremonese R and da Silva LS and Gehm F and Oliveira ES and Barth JHD and Macari JG and de Barros CD and Vieira SRR	https://pubmed.ncbi.nlm.nih.gov/28797619/	eng	10.1016/j.jcrc.2017.07.014	28797619
Mechanical Ventilation, Weaning Practices, and Decision Making in European PICUs.	2017	4		Pediatric critical care medicine : a journal of the Society of Critical Care Medicine and the World Federation of Pediatric Intensive and Critical Care Societies	1529-7535 (Print)	18	4	e182-e188	Tume LN and Kneyber MC and Blackwood B and Rose L	https://pubmed.ncbi.nlm.nih.gov/28198753/	eng	10.1097/PCC.0000000000001100	28198753
Mechanically-assisted non-invasive ventilation: A step forward to modulate and to improve the reproducibility of breathing-related motion in radiation therapy.	2019	4		Radiotherapy and oncology : journal of the European Society for Therapeutic Radiology and Oncology	1879-0887 (Electronic)	133		132-139	Van Ooteghem G and Dasnoy-Sumell D and Lambrecht M and Reychler G and Liistro G and Sterpin E and Geets X	https://pubmed.ncbi.nlm.nih.gov/30935569/	eng	10.1016/j.radonc.2018.12.026	30935569
Medical hypnosis as a tool to acclimatize children to noninvasive positive pressure ventilation: a pilot study.	2013	7		Chest	1931-3543 (Electronic)	144	1	87-91	Delord V and Khirani S and Ramirez A and Joseph EL and Gambier C and Belson M and Gajan F and Fauroux B	https://pubmed.ncbi.nlm.nih.gov/23392731/	eng	10.1378/chest.12-2259	23392731
Melatonin for the promotion of sleep in adults in the intensive care unit.	2018	5	10	The Cochrane database of systematic reviews	1469-493X (Electronic)	5	5	CD012455	Lewis SR and Pritchard MW and Schofield-Robinson OJ and Alderson P and Smith AF	https://pubmed.ncbi.nlm.nih.gov/29746721/	eng	10.1002/14651858.CD012455.pub2	29746721	PMC6353085
Membrane-bound mucins and mucin terminal glycans expression in idiopathic or Helicobacter pylori, NSAID associated peptic ulcers.	2012	10		Digestive diseases and sciences	1573-2568 (Electronic)	57	10	2535-44	Niv Y and Boltin D and Halpern M and Cohen M and Levi Z and Vilkin A and Morgenstern S and Manugian V and St Lawrence E and Gagneux P and Batra SK and Ho SB	https://pubmed.ncbi.nlm.nih.gov/22576713/	eng	10.1007/s10620-012-2205-5	22576713
Meningoencephalitis caused by a zygomycete fungus (Basidiobolus) associated with septic shock in an immunocompetent patient: 1-year follow-up after treatment.	2010	8		Brazilian journal of medical and biological research = Revista brasileira de pesquisas medicas e biologicas	1414-431X (Electronic)	43	8	794-8	Auxiliadora-Martins M and Alkmim-Teixeira GC and Machado-Viana J and Nicolini EA and Martins-Filho OA and Bellissimo-Rodrigues F and Carlotti CG Jr and Basile-Filho A	https://pubmed.ncbi.nlm.nih.gov/20658096/	eng	10.1590/s0100-879x2010007500067	20658096
Mepolizumab rescue therapy for acute pneumonitis secondary to DRESS.	2019	10	10	BMJ case reports	1757-790X (Electronic)	12	10		Thein OS and Sutton B and Thickett DR and Parekh D	https://pubmed.ncbi.nlm.nih.gov/31604720/	eng	10.1136/bcr-2019-231355	31604720	PMC6803131
Methadone-induced respiratory depression in the neonatal guinea pig.	2007	12		Pediatric pulmonology	8755-6863 (Print)	42	12	1134-43	Nettleton RT and Ransom TA and Abraham SL and Nelson CS and Olsen GD	https://pubmed.ncbi.nlm.nih.gov/17968993/	eng	10.1002/ppul.20707	17968993
Method for assessment of volume of trapped gas in infants during multiple-breath inert gas washout.	2003	1		Pediatric pulmonology	8755-6863 (Print)	35	1	42-9	Gustafsson PM and Källman S and Ljungberg H and Lindblad A	https://pubmed.ncbi.nlm.nih.gov/12461738/	eng	10.1002/ppul.10221	12461738
Methodological Insight to the High-Flow Nasal Cannula Oxygenation in Elderly Undergoing Endoscopic Retrograde Cholangiopancreatography.	2022	9		Digestive diseases and sciences	1573-2568 (Electronic)	67	9	4593-4595	Notaro S and Karim HMR and Esquinas AM	https://pubmed.ncbi.nlm.nih.gov/35394593/	eng	10.1007/s10620-022-07479-8	35394593	PMC8992402
Mitochondrial Encephalopathy, Lactic Acidosis and Stroke-Like Episodes/Leigh Overlap Syndrome Due to Variant m.13513G>A in MT-ND5.	2022	5		Cureus	2168-8184 (Print)	14	5	e24746	Finsterer J and Hayman J	https://pubmed.ncbi.nlm.nih.gov/35677009/	eng	10.7759/cureus.24746	35677009	PMC9166551
Moderate sedation in cardiac electrophysiology laboratory: a retrospective safety analysis.	2017	8		Heart (British Cardiac Society)	1468-201X (Electronic)	103	15	1210-1215	Sawhney V and Bacuetes E and Wray M and Dhinoja M and Earley MJ and Schilling RJ and Sporton S	https://pubmed.ncbi.nlm.nih.gov/28249993/	eng	10.1136/heartjnl-2016-310676	28249993
Monitoring minute ventilation versus respiratory rate to measure the adequacy of ventilation in patients undergoing upper endoscopic procedures.	2016	2		Journal of clinical monitoring and computing	1573-2614 (Electronic)	30	1	33-9	Holley K and MacNabb CM and Georgiadis P and Minasyan H and Shukla A and Mathews D	https://pubmed.ncbi.nlm.nih.gov/25735263/	eng	10.1007/s10877-015-9674-y	25735263
Monitoring nociception during general anesthesia with cardiorespiratory coherence.	2013	10		Journal of clinical monitoring and computing	1573-2614 (Electronic)	27	5	551-60	Brouse CJ and Karlen W and Dumont GA and Myers D and Cooke E and Stinson J and Lim J and Ansermino JM	https://pubmed.ncbi.nlm.nih.gov/23568315/	eng	10.1007/s10877-013-9463-4	23568315
Monitoring of micturition and bladder volumes can replace routine indwelling urinary catheters in children receiving intravenous opioids: a prospective cohort study.	2021	1		European journal of pediatrics	1432-1076 (Electronic)	180	1	47-56	de Jong AC and Maaskant JM and Groen LA and van Woensel JBM	https://pubmed.ncbi.nlm.nih.gov/32529397/	eng	10.1007/s00431-020-03703-7	32529397	PMC7782390
Monitoring Transcutaneously Measured Partial Pressure of CO(2) During Intubation in Critically Ill Subjects.	2021	6		Respiratory care	1943-3654 (Electronic)	66	6	1004-1015	Frérou A and Maamar A and Rafi S and Lhommet C and Phelouzat P and Pontis E and Reizine F and Lesouhaitier M and Camus C and Le Tulzo Y and Tadié JM and Gacouin A	https://pubmed.ncbi.nlm.nih.gov/33824171/	eng	10.4187/respcare.08009	33824171
More than Heart Failure: Central Sleep Apnea and Sleep-Related Hypoventilation.	2019			Respiration; international review of thoracic diseases	1423-0356 (Electronic)	98	2	95-110	Herkenrath SD and Randerath WJ	https://pubmed.ncbi.nlm.nih.gov/31291632/	eng	10.1159/000500728	31291632
Morphine Use in the Treatment of Acute Cardiogenic Pulmonary Edema and Its Effects on Patient Outcome: A Systematic Review.	2019	8		Current heart failure reports	1546-9549 (Electronic)	16	4	81-88	Gil V and Domínguez-Rodríguez A and Masip J and Peacock WF and Miró Ò	https://pubmed.ncbi.nlm.nih.gov/31183779/	eng	10.1007/s11897-019-00427-0	31183779
Multicenter International Survey on Cardiopulmonary Bypass Perfusion Practices in Adult Cardiac Surgery.	2021	4		Journal of cardiothoracic and vascular anesthesia	1532-8422 (Electronic)	35	4	1115-1124	Akhtar MI and Gautel L and Lomivorotov V and Neto CN and Vives M and El Tahan MR and Marczin N and Landoni G and Rex S and Kunst G	https://pubmed.ncbi.nlm.nih.gov/33036886/	eng	10.1053/j.jvca.2020.08.043	33036886
Multisystem Inflammatory Syndrome with Features of Atypical Kawasaki Disease during COVID-19 Pandemic.	2020	9		Indian journal of pediatrics	0973-7693 (Electronic)	87	9	745-747	Rauf A and Vijayan A and John ST and Krishnan R and Latheef A	https://pubmed.ncbi.nlm.nih.gov/32462354/	eng	10.1007/s12098-020-03357-1	32462354	PMC8823324
Naloxone-Induced Acute Pulmonary Edema is Dose-Dependent: A Case Series.	2021	3	17	The American journal of case reports	1941-5923 (Electronic)	22		e929412	Al-Azzawi M and Alshami A and Douedi S and Al-Taei M and Alsaoudi G and Costanzo E	https://pubmed.ncbi.nlm.nih.gov/33730013/	eng	10.12659/AJCR.929412	33730013	PMC7983320
Nasal continuous positive pressure versus simple face mask oxygenation for adult obese and obstructive sleep apnea patients undergoing colonoscopy under propofol-based general anesthesia without tracheal intubation: A randomized controlled trial.	2023	10		Journal of clinical anesthesia	1873-4529 (Electronic)	89		111196	Cukierman DS and Perez M and Guerra-Londono JJ and Carlson R and Hagan K and Ghebremichael S and Hagberg C and Ge PS and Raju GS and Rhim A and Cata JP	https://pubmed.ncbi.nlm.nih.gov/37406462/	eng	10.1016/j.jclinane.2023.111196	37406462
Nasal high flow therapy introduction lowers reintubation risk in a Peruvian paediatric intensive care unit.	2020	12		Acta paediatrica (Oslo, Norway : 1992)	1651-2227 (Electronic)	109	12	2748-2754	Nielsen KR and Becerra MR and Mallma G and Ellington LE and Onchiri F and Roberts JS and Zunt J and Tantaleán da Fieno J	https://pubmed.ncbi.nlm.nih.gov/32198789/	eng	10.1111/apa.15265	32198789	PMC8294175
Nasal high flow: physiology, efficacy and safety in the acute care setting, a narrative review.	2019			Open access emergency medicine : OAEM	1179-1500 (Print)	11		109-120	Mauri T and Wang YM and Dalla Corte F and Corcione N and Spinelli E and Pesenti A	https://pubmed.ncbi.nlm.nih.gov/31213930/	eng	10.2147/OAEM.S180197	31213930	PMC6549413
Nasal High Frequency Oscillatory Ventilation for Respiratory Failure due to Respiratory Syncytial Virus Bronchiolitis: Case Report.	2020	7		AJP reports	2157-6998 (Print)	10	3	e253-e254	Liberatore P and Maffei G	https://pubmed.ncbi.nlm.nih.gov/33094013/	eng	10.1055/s-0040-1715179	33094013	PMC7571569
Nasal midazolam vs ketamine for neonatal intubation in the delivery room: a randomised trial.	2018	5		Archives of disease in childhood. Fetal and neonatal edition	1468-2052 (Electronic)	103	3	F221-F226	Milési C and Baleine J and Mura T and Benito-Castro F and Ferragu F and Thiriez G and Thévenot P and Combes C and Carbajal R and Cambonie G	https://pubmed.ncbi.nlm.nih.gov/28818854/	eng	10.1136/archdischild-2017-312808	28818854
Nasal Ventilation Mask for Prevention of Upper Airway Obstruction in Patients With Obesity or Obstructive Sleep Apnea.	2019	10		AANA journal	2162-5239 (Electronic)	87	5	395-403	Willard CE and Rice AN and Broome ME and Silva SG and Muckler VC	https://pubmed.ncbi.nlm.nih.gov/31612845/	eng		31612845
Nebulized Magnesium Sulphate in Bronchiolitis: A Randomized Controlled Trial.	2021	11		Indian journal of pediatrics	0973-7693 (Electronic)	88	11	1080-1085	Debbarma R and Khera D and Singh S and Toteja N and Choudhary B and Singh K	https://pubmed.ncbi.nlm.nih.gov/33772433/	eng	10.1007/s12098-021-03695-8	33772433	PMC7997787
Negative-Pressure Ventilation in Pediatric Acute Respiratory Failure.	2017	12		Respiratory care	1943-3654 (Electronic)	62	12	1540-1549	Hassinger AB and Breuer RK and Nutty K and Ma CX and Al Ibrahim OS	https://pubmed.ncbi.nlm.nih.gov/28860332/	eng	10.4187/respcare.05531	28860332
Neonatal apnoea.	2010	9		Best practice & research. Clinical anaesthesiology	1753-3740 (Print)	24	3	323-36	Sale SM	https://pubmed.ncbi.nlm.nih.gov/21033010/	eng	10.1016/j.bpa.2010.04.002	21033010
Neonatal procedural pain exposure and pain management in ventilated preterm infants during the first 14 days of life.	2009	4	18	Swiss medical weekly	1424-7860 (Print)	139	15	226-32	Cignacco E and Hamers J and van Lingen RA and Stoffel L and Büchi S and Müller R and Schütz N and Zimmermann L and Nelle M	https://pubmed.ncbi.nlm.nih.gov/19418306/	eng	10.4414/smw.2009.12545	19418306
Neurally adjusted non-invasive ventilation in patients with chronic obstructive pulmonary disease: does patient-ventilator synchrony matter?	2014	11	28	Critical care (London, England)	1466-609X (Electronic)	18	6	670	Nava S and Pisani L	https://pubmed.ncbi.nlm.nih.gov/25672776/	eng	10.1186/s13054-014-0670-2	25672776	PMC4331136
Neurally adjusted ventilatory assist in infants: A review article.	2023	1		Pediatrics and neonatology	2212-1692 (Electronic)	64	1	2023-11-05	Fang SJ and Chen CC and Liao DL and Chung MY	https://pubmed.ncbi.nlm.nih.gov/36272922/	eng	10.1016/j.pedneo.2022.09.003	36272922
Neurally Adjusted Ventilatory Assist in Newborns.	2021	12		Clinics in perinatology	1557-9840 (Electronic)	48	4	783-811	Beck J and Sinderby C	https://pubmed.ncbi.nlm.nih.gov/34774209/	eng	10.1016/j.clp.2021.07.007	34774209
Neurally Adjusted Ventilatory Assist in Newborns.	2021	12		Clinics in perinatology	1557-9840 (Electronic)	48	4	783-811	Beck J and Sinderby C	https://pubmed.ncbi.nlm.nih.gov/34774209/	eng	10.1016/j.clp.2021.07.007	34774209
Neurally adjusted ventilatory assist.	2015	2		Current opinion in critical care	1531-7072 (Electronic)	21	1	58-64	Navalesi P and Longhini F	https://pubmed.ncbi.nlm.nih.gov/25486574/	eng	10.1097/MCC.0000000000000167	25486574	PMC4727498
Neurally-adjusted ventilatory assist (NAVA) in children: a systematic review.	2016	8		Minerva anestesiologica	1827-1596 (Electronic)	82	8	874-83	Beck J and Emeriaud G and Liu Y and Sinderby C	https://pubmed.ncbi.nlm.nih.gov/26375790/	eng		26375790
Neurally-Adjusted Ventilatory Assist (NAVA) versus Pneumatically Synchronized Ventilation Modes in Children Admitted to PICU.	2021	7	30	Journal of clinical medicine	2077-0383 (Print)	10	15		Sugunan P and Hosheh O and Garcia Cusco M and Mildner R	https://pubmed.ncbi.nlm.nih.gov/34362173/	eng	10.3390/jcm10153393	34362173	PMC8347771
Neuraxial anesthesia and intraoperative bilevel positive airway pressure in a patient with severe chronic obstructive pulmonary disease and obstructive sleep apnea undergoing elective sigmoid resection.	2009	1		Regional anesthesia and pain medicine	1532-8651 (Electronic)	34	1	69-71	Kapala M and Meterissian S and Schricker T	https://pubmed.ncbi.nlm.nih.gov/19258991/	eng	10.1097/AAP.0b013e31819266b2	19258991
Neurodegenerative Disease and REM Behavior Disorder.	2012	10		Current treatment options in neurology	1534-3138 (Electronic)	14	5	474-92	Malhotra R and Avidan AY	https://pubmed.ncbi.nlm.nih.gov/22879077/	eng	10.1007/s11940-012-0194-5	22879077
Neuromuscular blockade does not change the incidence or severity of pharyngolaryngeal discomfort after LMA anesthesia.	2004	8		Canadian journal of anaesthesia = Journal canadien d'anesthesie	0832-610X (Print)	51	7	728-32	Hemmerling TM and Beaulieu P and Jacobi KE and Babin D and Schmidt J	https://pubmed.ncbi.nlm.nih.gov/15310644/	eng	10.1007/BF03018434	15310644
New airway device for ventilation and monitoring in pediatric patients undergoing MRI study.	2012	2		Journal of clinical monitoring and computing	1573-2614 (Electronic)	26	1	17-20	Matveevskii AS and Mahmoud M	https://pubmed.ncbi.nlm.nih.gov/22187339/	eng	10.1007/s10877-011-9326-9	22187339
New Opioid Use after Invasive Mechanical Ventilation and Hospital Discharge.	2020	8	15	American journal of respiratory and critical care medicine	1535-4970 (Electronic)	202	4	568-575	Wunsch H and Hill AD and Fu L and Fowler RA and Wang HT and Gomes T and Fan E and Juurlink DN and Pinto R and Wijeysundera DN and Scales DC	https://pubmed.ncbi.nlm.nih.gov/32348694/	eng	10.1164/rccm.201912-2503OC	32348694	PMC7427379
Nicotine withdrawal and agitation in ventilated critically ill patients.	2010			Critical care (London, England)	1466-609X (Electronic)	14	2	R58	Lucidarme O and Seguin A and Daubin C and Ramakers M and Terzi N and Beck P and Charbonneau P and du Cheyron D	https://pubmed.ncbi.nlm.nih.gov/20380688/	eng	10.1186/cc8954	20380688	PMC2887179
Nitrous Oxide Inhalation Sedation Through a Nasal High-Flow System: The Possibility of a New Technique in Dental Sedation.	2017			Anesthesia progress	0003-3006 (Print)	64	3	175-177	Sanuki T and Mishima G and Kiriishi K and Kurata S and Okaysu I and Kawai M and Watanabe T and Tachi M and Komasawa N and Ayuse T	https://pubmed.ncbi.nlm.nih.gov/28858552/	eng	10.2344/anpr-64-04-06	28858552	PMC5579822
Nocturnal mouthpiece ventilation and medical hypnosis to treat severe obstructive sleep apnea in a child with cherubism.	2013	9		Pediatric pulmonology	1099-0496 (Electronic)	48	9	927-9	Khirani S and Kadlub N and Delord V and Picard A and Fauroux B	https://pubmed.ncbi.nlm.nih.gov/23129383/	eng	10.1002/ppul.22686	23129383
Non invasive positive pressure ventilation in infants with respiratory failure.	2012	10		Pediatric pulmonology	1099-0496 (Electronic)	47	10	1019-25	Cavari Y and Sofer S and Rozovski U and Lazar I	https://pubmed.ncbi.nlm.nih.gov/22504950/	eng	10.1002/ppul.22561	22504950
Non-intubated video-assisted thoracoscopic lung resections: the future of thoracic surgery?	2016	3		European journal of cardio-thoracic surgery : official journal of the European Association for Cardio-thoracic Surgery	1873-734X (Electronic)	49	3	721-31	Gonzalez-Rivas D and Bonome C and Fieira E and Aymerich H and Fernandez R and Delgado M and Mendez L and de la Torre M	https://pubmed.ncbi.nlm.nih.gov/25896196/	eng	10.1093/ejcts/ezv136	25896196
Non-invasive assessment of airway responsiveness in healthy and allergen-sensitised cats by use of barometric whole body plethysmography.	2007	3		Veterinary journal (London, England : 1997)	1090-0233 (Print)	173	2	343-52	Kirschvink N and Leemans J and Delvaux F and Snaps F and Clercx C and Gustin P	https://pubmed.ncbi.nlm.nih.gov/16359894/	eng	10.1016/j.tvjl.2005.10.007	16359894
Non-invasive assessment of cardiac output during mechanical ventilation - a novel approach using an inert gas rebreathing method.	2011	6		Biomedizinische Technik. Biomedical engineering	1862-278X (Electronic)	56	3	147-51	Nickl W and Bugaj T and Mondritzki T and Kuhlebrock K and Dinh W and Krahn T and Sohler F and Truebel H	https://pubmed.ncbi.nlm.nih.gov/21619467/	eng	10.1515/BMT.2011.014	21619467
Non-invasive measurement of pulse pressure variation and systolic pressure variation using a finger cuff corresponds with intra-arterial measurement.	2011	10		British journal of anaesthesia	1471-6771 (Electronic)	107	4	540-5	Lansdorp B and Ouweneel D and de Keijzer A and van der Hoeven JG and Lemson J and Pickkers P	https://pubmed.ncbi.nlm.nih.gov/21700612/	eng	10.1093/bja/aer187	21700612
Non-invasive positive pressure ventilation for laryngeal contraction disorder during sleep in multiple system atrophy.	2006	8	15	Journal of the neurological sciences	0022-510X (Print)	247	1	53-8	Nonaka M and Imai T and Shintani T and Kawamata M and Chiba S and Matsumoto H	https://pubmed.ncbi.nlm.nih.gov/16647088/	eng	10.1016/j.jns.2006.03.008	16647088
Non-invasive positive pressure ventilation to prevent respiratory complications of severe tetanus- sedation and methodological insights.	2022	9		International journal of infectious diseases : IJID : official publication of the International Society for Infectious Diseases	1878-3511 (Electronic)	122		721	Nair AS and Esquinas AM	https://pubmed.ncbi.nlm.nih.gov/35817282/	eng	10.1016/j.ijid.2022.07.008	35817282
Non-invasive respiratory volume monitoring identifies opioid-induced respiratory depression in an orthopedic surgery patient with diagnosed obstructive sleep apnea: a case report.	2015	4	29	Journal of medical case reports	1752-1947 (Electronic)	9		94	Fleming E and Voscopoulos C and George E	https://pubmed.ncbi.nlm.nih.gov/25925401/	eng	10.1186/s13256-015-0577-9	25925401	PMC4437550
Non-invasive ventilation after surgery in amyotrophic lateral sclerosis.	2014	4		Acta neurologica Scandinavica	1600-0404 (Electronic)	129	4	e16-9	Olivieri C and Castioni CA and Livigni S and Bersano E and Cantello R and Della Corte F and Mazzini L	https://pubmed.ncbi.nlm.nih.gov/24117131/	eng	10.1111/ane.12187	24117131
Non-invasive ventilation delivered by conventional interfaces and helmet in the emergency department.	2003	6		European journal of emergency medicine : official journal of the European Society for Emergency Medicine	0969-9546 (Print)	10	2	79-86	Pelosi P and Severgnini P and Aspesi M and Gamberoni C and Chiumello D and Fachinetti C and Introzzi L and Antonelli M and Chiaranda M	https://pubmed.ncbi.nlm.nih.gov/12789060/	eng	10.1097/00063110-200306000-00002	12789060
Non-invasive ventilation during surgery under neuraxial anaesthesia: a pathophysiological perspective on application and benefits and a systematic literature review.	2019			Anaesthesiology intensive therapy	1731-2531 (Electronic)	51	4	289-298	Corcione N and Karim H and Mina B and Pisano A and Dikmen Y and Kondili E and Nicolini A and Fiorentino G and Caldeira V and Ubeda A and Papadakos P and Wittenstein J and Singha S and Sovani M and Panda C and Tani C and Khatib M and Perren A and Ho K and Esquinas A	https://pubmed.ncbi.nlm.nih.gov/31617693/	eng	10.5114/ait.2019.88572	31617693
Non-invasive ventilation for acute respiratory failure: pressure support ventilation vs. pressure-controlled ventilation.	2020	5		Journal of thoracic disease	2072-1439 (Print)	12	5	2553-2562	Nam H and Cho JH and Park TS and Kim SW and Kang HK and Shin YM and Hwang JJ and Lee K and Ha JH and Lee YS and Chang Y and Park S	https://pubmed.ncbi.nlm.nih.gov/32642163/	eng	10.21037/jtd.2020.03.27	32642163	PMC7330335
Non-invasive ventilation in acute respiratory failure with altered consciousness syndrome: a bargain or an hazard?	2013	11		Minerva anestesiologica	1827-1596 (Electronic)	79	11	1291-9	Scala R	https://pubmed.ncbi.nlm.nih.gov/23719655/	eng		23719655
Non-invasive ventilation in patients with an altered level of consciousness. A clinical review and practical insights.	2020			Advances in respiratory medicine	2543-6031 (Electronic)	88	3	233-244	Gonçalves G and Saeed H and Abdelrahim ME and Harb HS and Madney YM and Eng K and Karim HMR and El-Khatib M and Mina B and Skoczyński S and Sarc I and Caldeira V and Cabral SM and Cabrita B and Guia M and Duan J and Barjaktarevic I and Fiorentino G and Piervincenzi E and Köksal G and Sarin SO and Papadakos PJ and Bayrakci B and Hadda V and Laier-Groeneveld G and Burns KEA and Scala R and Alcaraz …	https://pubmed.ncbi.nlm.nih.gov/32706107/	eng	10.5603/ARM.2020.0110	32706107
Non-invasive ventilation.	2007	6		Heart failure reviews	1382-4147 (Print)	12	2	119-24	Masip J	https://pubmed.ncbi.nlm.nih.gov/17492379/	eng	10.1007/s10741-007-9012-7	17492379
Non-steady State Modeling of the Ventilatory Depressant Effect of Remifentanil in Awake Patients Experiencing Moderate-to-severe Obstructive Sleep Apnea.	2019	2		Anesthesiology	1528-1175 (Electronic)	130	2	213-226	Doufas AG and Shafer SL and Rashid NHA and Kushida CA and Capasso R	https://pubmed.ncbi.nlm.nih.gov/30247202/	eng	10.1097/ALN.0000000000002430	30247202
Non-surgical management and analgesia strategies for older adults with multiple rib fractures: A systematic review, meta-analysis, and joint practice management guideline from the Eastern Association for the Surgery of Trauma and the Chest Wall Injury Society.	2023	3	1	The journal of trauma and acute care surgery	2163-0763 (Electronic)	94	3	398-407	Mukherjee K and Schubl SD and Tominaga G and Cantrell S and Kim B and Haines KL and Kaups KL and Barraco R and Staudenmayer K and Knowlton LM and Shiroff AM and Bauman ZM and Brooks SE and Kaafarani H and Crandall M and Nirula R and Agarwal SK Jr and Como JJ and Haut ER and Kasotakis G	https://pubmed.ncbi.nlm.nih.gov/36730672/	eng	10.1097/TA.0000000000003830	36730672
Nonintubated video-assisted thoracoscopic surgery using adaptive servo ventilation in a patient with severe respiratory dysfunction: a case report.	2019	9	3	JA clinical reports	2363-9024 (Electronic)	5	1	57	Kikuchi Y and Orihara M and Mieda R and Saito S	https://pubmed.ncbi.nlm.nih.gov/32025930/	eng	10.1186/s40981-019-0278-2	32025930	PMC6967287
Noninvasive Cardiac Output Monitoring (NICOM) in the Critically Ill Patient Undergoing Endotracheal Intubation: A Prospective Observational Study.	2023	6	15	Journal of intensive care medicine	1525-1489 (Electronic)			8850666231183400	Smischney NJ and Stoltenberg AD and Schroeder DR and DeAngelis JL and Kaufman DA	https://pubmed.ncbi.nlm.nih.gov/37322892/	eng	10.1177/08850666231183401	37322892
Noninvasive cardiac output monitoring in a porcine model using the inspired sinewave technique: a proof-of-concept study.	2019	8		British journal of anaesthesia	1471-6771 (Electronic)	123	2	126-134	Bruce RM and Crockett DC and Morgan A and Tran MC and Formenti F and Phan PA and Farmery AD	https://pubmed.ncbi.nlm.nih.gov/30954237/	eng	10.1016/j.bja.2019.02.025	30954237	PMC6676057
Noninvasive continuous positive airway pressure delivered using a pediatric helmet in dogs recovering from general anesthesia.	2014	9		Journal of veterinary emergency and critical care (San Antonio, Tex. : 2001)	1476-4431 (Electronic)	24	5	578-85	Staffieri F and Crovace A and De Monte V and Centonze P and Gigante G and Grasso S	https://pubmed.ncbi.nlm.nih.gov/25123478/	eng	10.1111/vec.12210	25123478
Noninvasive continuous positive airway pressure in acute respiratory failure: helmet versus facial mask.	2010	8		Pediatrics	1098-4275 (Electronic)	126	2	e330-6	Chidini G and Calderini E and Cesana BM and Gandini C and Prandi E and Pelosi P	https://pubmed.ncbi.nlm.nih.gov/20660548/	eng	10.1542/peds.2009-3357	20660548
Noninvasive Mechanical Ventilation in Combination With Propofol Deep Sedation in Left Atrial Ablation Procedures: Yes, But Should Be Cautious.	2019	9	15	The American journal of cardiology	1879-1913 (Electronic)	124	6	993	Esquinas AM and Karim HMR	https://pubmed.ncbi.nlm.nih.gov/31362875/	eng	10.1016/j.amjcard.2019.07.014	31362875
Noninvasive positive pressure ventilation for acute respiratory failure patients with chronic obstructive pulmonary disease (COPD): an evidence-based analysis.	2012			Ontario health technology assessment series	1915-7398 (Electronic)	12	8	1-102	McCurdy BR	https://pubmed.ncbi.nlm.nih.gov/23074436/	eng		23074436	PMC3384377
Noninvasive Respiratory Support for Pediatric Acute Respiratory Distress Syndrome: From the Second Pediatric Acute Lung Injury Consensus Conference.	2023	2	1	Pediatric critical care medicine : a journal of the Society of Critical Care Medicine and the World Federation of Pediatric Intensive and Critical Care Societies	1529-7535 (Print)	24	12	S135-S147	Carroll CL and Napolitano N and Pons-Òdena M and Iyer NP and Korang SK and Essouri S	https://pubmed.ncbi.nlm.nih.gov/36661442/	eng	10.1097/PCC.0000000000003165	36661442
Noninvasive ventilation after early extubation in patients recovering from hypoxemic acute respiratory failure: a single-centre feasibility study.	2012	10		Intensive care medicine	1432-1238 (Electronic)	38	10	1599-606	Vaschetto R and Turucz E and Dellapiazza F and Guido S and Colombo D and Cammarota G and Della Corte F and Antonelli M and Navalesi P	https://pubmed.ncbi.nlm.nih.gov/22825283/	eng	10.1007/s00134-012-2652-7	22825283
Noninvasive ventilation as an alternative to endotracheal intubation during tracheotomy in advanced neuromuscular disease.	2007	12		Respiratory care	0020-1324 (Print)	52	12	1728-33	Orlikowski D and Prigent H and Gonzales-Bermejo J and Aubert P and Lofaso F and Raphael JC and Clair B	https://pubmed.ncbi.nlm.nih.gov/18028563/	eng		18028563
Noninvasive Ventilation During Endoscopic Procedures: Rationale, Clinical Use, and Devices.	2018	4		Journal of cardiothoracic and vascular anesthesia	1532-8422 (Electronic)	32	2	928-934	Pieri M and Landoni G and Cabrini L	https://pubmed.ncbi.nlm.nih.gov/29317119/	eng	10.1053/j.jvca.2017.09.038	29317119
Noninvasive ventilation during left atrial appendage closure under sedation: Preliminary experience with the Janus Mask.	2019	10		Annals of cardiac anaesthesia	0974-5181 (Electronic)	22	4	400-406	Zangrillo A and Mazzone P and Oriani A and Pieri M and Frau G and D'Angelo G and Sartini C and Capucci R and Belletti A and Bella PD and Monaco F	https://pubmed.ncbi.nlm.nih.gov/31621676/	eng	10.4103/aca.ACA_145_18	31621676	PMC6813712
Noninvasive ventilation during spontaneous breathing anesthesia: an observational study using electrical impedance tomography.	2016	11		Journal of clinical anesthesia	1873-4529 (Electronic)	34		420-6	Bordes J and Goutorbe P and Cungi PJ and Boghossian MC and Kaiser E	https://pubmed.ncbi.nlm.nih.gov/27687426/	eng	10.1016/j.jclinane.2016.04.016	27687426
Noninvasive Ventilation in a Pediatric Trauma Center: A Cohort Study.	2022	2		Journal of intensive care medicine	1525-1489 (Electronic)	37	2	177-184	Piastra M and De Bellis A and Morena TC and De Luca D and Pezza L and Pizza A and Genovese O and Mancino A and Picconi E and Conti G	https://pubmed.ncbi.nlm.nih.gov/33461370/	eng	10.1177/0885066620983744	33461370
Noninvasive ventilation in cats.	2009	10		Journal of veterinary emergency and critical care (San Antonio, Tex. : 2001)	1476-4431 (Electronic)	19	5	416-25	Brown JE and Bersenas AM and Mathews KA and Kerr CL	https://pubmed.ncbi.nlm.nih.gov/19821882/	eng	10.1111/j.1476-4431.2009.00458.x	19821882
Noninvasive ventilation in infants and children.	2008	4		Minerva pediatrica	0026-4946 (Print)	60	2	211-8	Kissoon N and Adderley R	https://pubmed.ncbi.nlm.nih.gov/18449138/	eng		18449138
Noninvasive ventilation in postoperative care of lung transplant recipients.	2009	5		Transplantation proceedings	1873-2623 (Electronic)	41	4	1339-44	Feltracco P and Serra E and Barbieri S and Milevoj M and Furnari M and Rizzi S and Rea F and Marulli G and Ori C	https://pubmed.ncbi.nlm.nih.gov/19460554/	eng	10.1016/j.transproceed.2009.02.048	19460554
Noninvasive ventilation in severe acute asthma.	2014	10		Respiratory care	1943-3654 (Electronic)	59	10	e149-52	Cappiello JL and Hocker MB	https://pubmed.ncbi.nlm.nih.gov/24782556/	eng	10.4187/respcare.02730	24782556
Noninvasive Ventilation-assisted Bronchoscopy in High-risk Hypoxemic Patients.	2019	8		Indian journal of critical care medicine : peer-reviewed, official publication of Indian Society of Critical Care Medicine	0972-5229 (Print)	23	8	363-367	Sircar M and Jha OK and Chabbra GS and Bhattacharya S	https://pubmed.ncbi.nlm.nih.gov/31485105/	eng	10.5005/jp-journals-10071-23219	31485105	PMC6709836
Novel concepts in the pharmacotherapy of chronic obstructive pulmonary disease.	2009			Pneumonologia i alergologia polska	0867-7077 (Print)	77	1	82-90	Celli BR	https://pubmed.ncbi.nlm.nih.gov/19308915/	eng		19308915
Novel Coronavirus 2019 (2019-nCoV) Infection: Part II - Respiratory Support in the Pediatric Intensive Care Unit in Resource-limited Settings.	2020	4	15	Indian pediatrics	0974-7559 (Electronic)	57	4	335-342	Sundaram M and Ravikumar N and Bansal A and Nallasamy K and Basavaraja GV and Lodha R and Gupta D and Odena MP and Ashwath RNR and Jayashree M	https://pubmed.ncbi.nlm.nih.gov/32238613/	eng	10.1007/s13312-020-1786-x	32238613	PMC7182733
Novel grading system for quantifying upper-airway obstruction on sleep endoscopy.	2012	6		Lung	1432-1750 (Electronic)	190	3	313-8	Bachar G and Nageris B and Feinmesser R and Hadar T and Yaniv E and Shpitzer T and Eidelman L	https://pubmed.ncbi.nlm.nih.gov/22258421/	eng	10.1007/s00408-011-9367-3	22258421
Nutritional management and clinical outcome of critically ill patients with COVID-19: A retrospective study in a tertiary hospital.	2022	12		Clinical nutrition (Edinburgh, Scotland)	1532-1983 (Electronic)	41	12	2940-2946	Miguélez M and Velasco C and Camblor M and Cedeño J and Serrano C and Bretón I and Arhip L and Motilla M and Carrascal ML and Olivares P and Morales A and Brox N and Cuerda C	https://pubmed.ncbi.nlm.nih.gov/34782169/	eng	10.1016/j.clnu.2021.10.020	34782169	PMC8559438
Obstructive sleep apnea and chronic opioid use.	2010	12		Lung	1432-1750 (Electronic)	188	6	459-68	Guilleminault C and Cao M and Yue HJ and Chawla P	https://pubmed.ncbi.nlm.nih.gov/20658143/	eng	10.1007/s00408-010-9254-3	20658143
Obstructive sleep apnea and tricyclic antidepressant use presenting as a pseudopheochromocytoma in an active duty sailor: a case report.	2014	1		Military medicine	1930-613X (Electronic)	179	1	e120-3	Brainard T	https://pubmed.ncbi.nlm.nih.gov/24402997/	eng	10.7205/MILMED-D-13-00333	24402997
Obstructive sleep apnea can be safely managed in a level 2 critical care setting after laparoscopic bariatric surgery.	2013	11		Surgery for obesity and related diseases : official journal of the American Society for Bariatric Surgery	1878-7533 (Electronic)	9	6	845-9	Shearer E and Magee CJ and Lacasia C and Raw D and Kerrigan D	https://pubmed.ncbi.nlm.nih.gov/23211650/	eng	10.1016/j.soard.2012.09.006	23211650
Obstructive sleep apnea syndrome as a novel cause for Ménière's disease.	2013	10		Current opinion in otolaryngology & head and neck surgery	1531-6998 (Electronic)	21	5	503-8	Nakayama M and Kabaya K	https://pubmed.ncbi.nlm.nih.gov/23989598/	eng	10.1097/MOO.0b013e32836463bc	23989598
Obstructive sleep apnea syndrome.	2006	10		Journal of clinical hypertension (Greenwich, Conn.)	1524-6175 (Print)	8	10	746-50	Prisant LM and Dillard TA and Blanchard AR	https://pubmed.ncbi.nlm.nih.gov/17028491/	eng	10.1111/j.1524-6175.2006.888139.x	17028491	PMC8109598
Obstructive sleep apnea uncovered after high spinal anesthesia: a case report.	2005	8		Canadian journal of anaesthesia = Journal canadien d'anesthesie	0832-610X (Print)	52	7	761-4	Wieczorek PM and Carli F	https://pubmed.ncbi.nlm.nih.gov/16103391/	eng	10.1007/BF03016566	16103391
Obstructive Sleep Apnea: Preoperative Screening and Postoperative Care.	2016	3		Journal of the American Board of Family Medicine : JABFM	1558-7118 (Electronic)	29	2	263-75	Wolfe RM and Pomerantz J and Miller DE and Weiss-Coleman R and Solomonides T	https://pubmed.ncbi.nlm.nih.gov/26957384/	eng	10.3122/jabfm.2016.02.150085	26957384
Obstructive sleep apnoea and anaesthesia.	2004	12		Sleep medicine reviews	1087-0792 (Print)	8	6	459-71	Hillman DR and Loadsman JA and Platt PR and Eastwood PR	https://pubmed.ncbi.nlm.nih.gov/15556378/	eng	10.1016/j.smrv.2004.07.002	15556378
Once daily versus three times daily mesalazine granules in active ulcerative colitis: a double-blind, double-dummy, randomised, non-inferiority trial.	2009	2		Gut	1468-3288 (Electronic)	58	2	233-40	Kruis W and Kiudelis G and Rácz I and Gorelov IA and Pokrotnieks J and Horynski M and Batovsky M and Kykal J and Boehm S and Greinwald R and Mueller R	https://pubmed.ncbi.nlm.nih.gov/18832520/	eng	10.1136/gut.2008.154302	18832520	PMC3269751
Operating room fires: part II. optimizing safety.	2012	9		Plastic and reconstructive surgery	1529-4242 (Electronic)	130	3	681-689	Engel SJ and Patel NK and Morrison CM and Rotemberg SC and Fritz J and Nutter B and Zins JE	https://pubmed.ncbi.nlm.nih.gov/22575855/	eng	10.1097/PRS.0b013e31825dc14a	22575855
Opioid drug use in emergency and adverse outcomes among patients with chronic obstructive pulmonary disease: a multicenter observational study.	2020	3	19	Scientific reports	2045-2322 (Electronic)	10	1	5038	Viglino D and Daoust R and Bailly S and Faivre-Pierret C and Charif I and Roustit M and Paquet J and Debaty G and Pépin JL and Maignan M and Chauny JM	https://pubmed.ncbi.nlm.nih.gov/32193505/	eng	10.1038/s41598-020-61887-2	32193505	PMC7081336
Opioid-induced respiratory depression is associated with increased tidal volume variability.	2003	2		European journal of anaesthesiology	0265-0215 (Print)	20	2	127-33	Bouillon T and Bruhn J and Roepcke H and Hoeft A	https://pubmed.ncbi.nlm.nih.gov/12622497/	eng	10.1017/s0265021503000243	12622497
Opioids and Sleep-Disordered Breathing.	2016	10		Chest	1931-3543 (Electronic)	150	4	934-944	Van Ryswyk E and Antic NA	https://pubmed.ncbi.nlm.nih.gov/27262224/	eng	10.1016/j.chest.2016.05.022	27262224
Opioids and sleep.	2020	11		Current opinion in pulmonary medicine	1531-6971 (Electronic)	26	6	634-641	Cutrufello NJ and Ianus VD and Rowley JA	https://pubmed.ncbi.nlm.nih.gov/32925368/	eng	10.1097/MCP.0000000000000733	32925368
Opioids Cause Central and Complex Sleep Apnea in Humans and Reversal With Discontinuation: A Plea for Detoxification.	2017	6	15	Journal of clinical sleep medicine : JCSM : official publication of the American Academy of Sleep Medicine	1550-9397 (Electronic)	13	6	829-833	Javaheri S and Patel S	https://pubmed.ncbi.nlm.nih.gov/28454596/	eng	10.5664/jcsm.6628	28454596	PMC5443744
Optimising Ventilator Use during the COVID-19 Pandemic.	2020	6		Journal of the College of Physicians and Surgeons--Pakistan : JCPSP	1681-7168 (Electronic)	30	6	46-47	Sheikh S and Baig MA	https://pubmed.ncbi.nlm.nih.gov/32723449/	eng	10.29271/jcpsp.2020.Supp1.S46	32723449
Optimization of procedural sedation and analgesia during atrial fibrillation ablation.	2023	6	1	Current opinion in anaesthesiology	1473-6500 (Electronic)	36	3	354-360	Homberg MC and Bouman EAC and Joosten BAJ	https://pubmed.ncbi.nlm.nih.gov/36994742/	eng	10.1097/ACO.0000000000001263	36994742	PMC10155688
Oral appliance therapy for obstructive sleep apnea in multiple system atrophy with floppy epiglottis: a case series of three patients.	2023	3		Sleep & breathing = Schlaf & Atmung	1522-1709 (Electronic)	27	1	213-219	Mikami T and Kobayashi T and Hasebe D and Ohshima Y and Takahashi T and Shimohata T	https://pubmed.ncbi.nlm.nih.gov/35352265/	eng	10.1007/s11325-022-02607-0	35352265
Oral appliances for obstructive sleep apnea: an evidence-based analysis.	2009			Ontario health technology assessment series	1915-7398 (Print)	9	5	1951-01-01		https://pubmed.ncbi.nlm.nih.gov/23074535/	eng		23074535	PMC3377505
Organization and logistics of drug-induced sleep endoscopy in a training hospital.	2015	9		European archives of oto-rhino-laryngology : official journal of the European Federation of Oto-Rhino-Laryngological Societies (EUFOS) : affiliated with the German Society for Oto-Rhino-Laryngology - Head and Neck Surgery	1434-4726 (Electronic)	272	9	2557-9	Benoist LB and de Vries N	https://pubmed.ncbi.nlm.nih.gov/26063480/	eng	10.1007/s00405-015-3665-y	26063480
Other approaches to open-lung ventilation: airway pressure release ventilation.	2005	3		Critical care medicine	0090-3493 (Print)	33	3	S228-40	Habashi NM	https://pubmed.ncbi.nlm.nih.gov/15753733/	eng	10.1097/01.ccm.0000155920.11893.37	15753733
Outcome after one year of upper airway stimulation for obstructive sleep apnea in a multicenter German post-market study.	2018	2		The Laryngoscope	1531-4995 (Electronic)	128	2	509-515	Steffen A and Sommer JU and Hofauer B and Maurer JT and Hasselbacher K and Heiser C	https://pubmed.ncbi.nlm.nih.gov/28561345/	eng	10.1002/lary.26688	28561345
Outcome and prognostic factors of interstitial lung disease patients with acute respiratory failure in the intensive care unit.	2020	1		Therapeutic advances in respiratory disease	1753-4666 (Electronic)	14		1753466620926950	Lain WL and Chang SC and Chen WC	https://pubmed.ncbi.nlm.nih.gov/32462977/	eng	10.1177/1753466620926956	32462977	PMC7278097
Outcome of sleep endoscopy in obstructive sleep apnoea: the Antwerp experience.	2010			B-ENT	1781-782X (Print)	6	2	97-103	Hamans E and Meeus O and Boudewyns A and Saldien V and Verbraecken J and Van de Heyning P	https://pubmed.ncbi.nlm.nih.gov/20681361/	eng		20681361
Outcome of status asthmaticus at a pediatric intensive care unit in Hong Kong.	2020	5		The clinical respiratory journal	1752-699X (Electronic)	14	5	462-470	Cheng WT and Hon KL and Chan RWY and Chan LCN and Wong W and Cheung HM and Qian SY	https://pubmed.ncbi.nlm.nih.gov/31965725/	eng	10.1111/crj.13154	31965725
Outcomes following the surgical ligation of the patent ductus arteriosus in premature infants in Scotland.	2012	1		Archives of disease in childhood. Fetal and neonatal edition	1468-2052 (Electronic)	97	1	F39-44	Heuchan AM and Hunter L and Young D	https://pubmed.ncbi.nlm.nih.gov/21852255/	eng	10.1136/adc.2010.206052	21852255
Outcomes for hospitalized patients with idiopathic pulmonary fibrosis treated with antifibrotic medications.	2021	7	17	BMC pulmonary medicine	1471-2466 (Electronic)	21	1	239	Kelly BT and Thao V and Dempsey TM and Sangaralingham LR and Payne SR and Teague TT and Moua T and Shah ND and Limper AH	https://pubmed.ncbi.nlm.nih.gov/34273943/	eng	10.1186/s12890-021-01607-2	34273943	PMC8286036
Pain control: opioid dosing, population kinetics and side-effects.	2006	8		Seminars in fetal & neonatal medicine	1744-165X (Print)	11	4	260-7	Simons SH and Anand KJ	https://pubmed.ncbi.nlm.nih.gov/16621750/	eng	10.1016/j.siny.2006.02.008	16621750
Pain in critically ill COVID-19 patients: An Italian retrospective study.	2022			Open medicine (Warsaw, Poland)	2391-5463 (Print)	17	1	1803-1810	Petrucci E and Cofini V and Pizzi B and Cascella M and Marrocco G and Ceccaroni G and Necozione S and Vittori A and Marinangeli F	https://pubmed.ncbi.nlm.nih.gov/36447524/	eng	10.1515/med-2022-0600	36447524	PMC9673487
Pain tolerance and obstructive sleep apnea in the elderly.	2010	11		Journal of the American Medical Directors Association	1538-9375 (Electronic)	11	9	612-6	Onen SH and Onen F and Albrand G and Decullier E and Chapuis F and Dubray C	https://pubmed.ncbi.nlm.nih.gov/21029995/	eng	10.1016/j.jamda.2010.04.003	21029995
Palliative care in COPD patients: is it only an end-of-life issue?	2012	12	1	European respiratory review : an official journal of the European Respiratory Society	1600-0617 (Electronic)	21	126	347-54	Carlucci A and Guerrieri A and Nava S	https://pubmed.ncbi.nlm.nih.gov/23204123/	eng	10.1183/09059180.00001512	23204123	PMC9487222
Palliative Care in SMA Type 1: A Prospective Multicenter French Study Based on Parents' Reports.	2020			Frontiers in pediatrics	2296-2360 (Print)	8		4	Hully M and Barnerias C and Chabalier D and Le Guen S and Germa V and Deladriere E and Vanhulle C and Cuisset JM and Chabrol B and Cances C and Vuillerot C and Espil C and Mayer M and Nougues MC and Sabouraud P and Lefranc J and Laugel V and Rivier F and Louvier UW and Durigneux J and Napuri S and Sarret C and Renouil M and Masurel A and Viallard ML and Desguerre I	https://pubmed.ncbi.nlm.nih.gov/32133329/	eng	10.3389/fped.2020.00004	32133329	PMC7039815
Palliative home care for older patients with respiratory disease in Japan: Practices and opinions of physicians.	2022	11		Geriatrics & gerontology international	1447-0594 (Electronic)	22	11	943-949	Yamanaka T and Kidana K and Yamaguchi Y and Hirahara S and Hirakawa Y and Mizuki M and Arai H and Akishita M and Miura H	https://pubmed.ncbi.nlm.nih.gov/36190740/	eng	10.1111/ggi.14487	36190740
Parent survey of sleep problems among children with CHARGE syndrome.	2020	6		Research in developmental disabilities	1873-3379 (Electronic)	101		103614	Kennert BA and Harshorne TS and Kanouse S and Johnson C	https://pubmed.ncbi.nlm.nih.gov/32248059/	eng	10.1016/j.ridd.2020.103614	32248059
Pathophysiology of airway colonization in critically ill COPD patient.	2011	4		Current drug targets	1873-5592 (Electronic)	12	4	514-20	Nseir S and Ader F and Lubret R and Marquette CH	https://pubmed.ncbi.nlm.nih.gov/21194404/	eng	10.2174/138945011794751537	21194404
Patient retention in a clinical trial: a lesson from the rofecoxib (VIOXX) study.	2006	7		Digestive diseases and sciences	0163-2116 (Print)	51	7	1175-8	Mor M and Niv G and Niv Y	https://pubmed.ncbi.nlm.nih.gov/16944005/	eng	10.1007/s10620-006-8028-5	16944005
Patient selection for upper airway stimulation: is concentric collapse in sleep endoscopy predictable?	2015	12		Sleep & breathing = Schlaf & Atmung	1522-1709 (Electronic)	19	4	1373-6	Steffen A and Frenzel H and Wollenberg B and König IR	https://pubmed.ncbi.nlm.nih.gov/26483263/	eng	10.1007/s11325-015-1277-9	26483263
Patient-Centred Outcomes Following Tracheostomy in Critical Care.	2023	8		Journal of intensive care medicine	1525-1489 (Electronic)	38	8	727-736	Mc Mahon A and Griffin S and Gorman E and Lennon A and Kielthy S and Flannery A and Cherian BS and Josy M and Marsh B	https://pubmed.ncbi.nlm.nih.gov/36883211/	eng	10.1177/08850666231160669	36883211	PMC10374991
Patient-controlled epidural analgesia for labor pain: effect on labor, delivery and neonatal outcome of 0.125% bupivacaine vs 0.2% ropivacaine.	2004	1		International journal of obstetric anesthesia	0959-289X (Print)	13	1	2023-10-05	Evron S and Glezerman M and Sadan O and Boaz M and Ezri T	https://pubmed.ncbi.nlm.nih.gov/15321432/	eng	10.1016/S0959-289X(03)00092-X	15321432
Patient-ventilator asynchrony.	2016	2		Current opinion in critical care	1531-7072 (Electronic)	22	1	53-9	Murias G and Lucangelo U and Blanch L	https://pubmed.ncbi.nlm.nih.gov/26627539/	eng	10.1097/MCC.0000000000000270	26627539
Patient-ventilator interaction during acute lung injury, and the role of spontaneous breathing: part 2: airway pressure release ventilation.	2011	2		Respiratory care	0020-1324 (Print)	56	2	190-203; discussion 203-6	Kallet RH	https://pubmed.ncbi.nlm.nih.gov/21333179/	eng	10.4187/respcare.00968	21333179
Patient-ventilator interaction during noninvasive positive pressure ventilation.	2005	6		Respiratory care clinics of North America	1078-5337 (Print)	11	2	281-93	Nava S and Ceriana P	https://pubmed.ncbi.nlm.nih.gov/15936694/	eng	10.1016/j.rcc.2005.02.003	15936694
Patients with limitation or withdrawal of life supporting care admitted in a medico-surgical intermediate care unit: Prevalence, description and outcome over a six-month period.	2019			PloS one	1932-6203 (Electronic)	14	11	e0225303	Molmy P and Vangrunderbeeck N and Nigeon O and Lemyze M and Thevenin D and Mallat J	https://pubmed.ncbi.nlm.nih.gov/31756229/	eng	10.1371/journal.pone.0225303	31756229	PMC6874297
PDA-TOLERATE Trial: An Exploratory Randomized Controlled Trial of Treatment of Moderate-to-Large Patent Ductus Arteriosus at 1 Week of Age.	2019	2		The Journal of pediatrics	1097-6833 (Electronic)	205		41-48.e6	Clyman RI and Liebowitz M and Kaempf J and Erdeve O and Bulbul A and Håkansson S and Lindqvist J and Farooqi A and Katheria A and Sauberan J and Singh J and Nelson K and Wickremasinghe A and Dong L and Hassinger DC and Aucott SW and Hayashi M and Heuchan AM and Carey WA and Derrick M and Fernandez E and Sankar M and Leone T and Perez J and Serize A	https://pubmed.ncbi.nlm.nih.gov/30340932/	eng	10.1016/j.jpeds.2018.09.012	30340932	PMC6502709
Pediatric airway surgery under spontaneous respiration using high-flow nasal oxygen.	2020	7		International journal of pediatric otorhinolaryngology	1872-8464 (Electronic)	134		110042	Ji JY and Kim EH and Lee JH and Jang YE and Kim HS and Kwon SK	https://pubmed.ncbi.nlm.nih.gov/32302883/	eng	10.1016/j.ijporl.2020.110042	32302883
Pediatric Ventilation Liberation: A Survey of International Practice Among 555 Pediatric Intensivists.	2022	9		Critical care explorations	2639-8028 (Electronic)	4	9	e0756	Loberger JM and Campbell CM and Colleti J Jr and Borasino S and Abu-Sultaneh S and Khemani RG	https://pubmed.ncbi.nlm.nih.gov/36082374/	eng	10.1097/CCE.0000000000000756	36082374	PMC9444408
Percutaneous Endoscopic Gastrostomy Placement under NIV in Amyotrophic Lateral Sclerosis with Severe Ventilatory Dysfunction: A Safe and Effective Procedure.	2023	1		GE Portuguese journal of gastroenterology	2341-4545 (Print)	30	1	61-67	Gaspar R and Ramalho R and Coelho R and Andrade P and Goncalves MR and Macedo G	https://pubmed.ncbi.nlm.nih.gov/36743993/	eng	10.1159/000519926	36743993	PMC9891146
Percutaneous vertebroplasty for treatment of painful osteoporotic vertebral compression fractures: an evidence-based analysis.	2010			Ontario health technology assessment series	1915-7398 (Print)	10	19	1945-01-01		https://pubmed.ncbi.nlm.nih.gov/23074396/	eng		23074396	PMC3377535
Performance characteristics of upper airway critical collapsing pressure measurements during sleep.	2011	4	1	Sleep	1550-9109 (Electronic)	34	4	459-67	Kirkness JP and Peterson LA and Squier SB and McGinley BM and Schneider H and Meyer A and Schwartz AR and Smith PL and Patil SP	https://pubmed.ncbi.nlm.nih.gov/21461324/	eng	10.1093/sleep/34.4.459	21461324	PMC3065256
Perinatal and neonatal use of sedation and analgesia.	2017	10		Seminars in fetal & neonatal medicine	1878-0946 (Electronic)	22	5	314-320	McPherson C and Inder T	https://pubmed.ncbi.nlm.nih.gov/28734732/	eng	10.1016/j.siny.2017.07.007	28734732
Perioperative care of obstructive sleep apnea patients: A survey of European anesthesiologists.	2021	4		Saudi journal of anaesthesia	1658-354X (Print)	15	2	101-108	Bamgbade OA and Oluwole O and Khalaf WM and Namata C and Metekia LM	https://pubmed.ncbi.nlm.nih.gov/34188625/	eng	10.4103/sja.sja_1010_20	34188625	PMC8191277
Perioperative considerations in the management of obstructive sleep apnoea.	2019	10		The Medical journal of Australia	1326-5377 (Electronic)	211	7	326-332	Holt NR and Downey G and Naughton MT	https://pubmed.ncbi.nlm.nih.gov/31522464/	eng	10.5694/mja2.50326	31522464
Perioperative management of obstructive sleep apnea in bariatric surgery: a consensus guideline.	2017	7		Surgery for obesity and related diseases : official journal of the American Society for Bariatric Surgery	1878-7533 (Electronic)	13	7	1095-1109	de Raaff CAL and Gorter-Stam MAW and de Vries N and Sinha AC and Jaap Bonjer H and Chung F and Coblijn UK and Dahan A and van den Helder RS and Hilgevoord AAJ and Hillman DR and Margarson MP and Mattar SG and Mulier JP and Ravesloot MJL and Reiber BMM and van Rijswijk AS and Singh PM and Steenhuis R and Tenhagen M and Vanderveken OM and Verbraecken J and White DP and van der Wielen N and van Wage…	https://pubmed.ncbi.nlm.nih.gov/28666588/	eng	10.1016/j.soard.2017.03.022	28666588
Perioperative management of obstructive sleep apnea with nasal continuous positive airway pressure.	2008			Anesthesia progress	0003-3006 (Print)	55	4	121-3	Arisaka H and Sakuraba S and Kobayashi R and Kitahama H and Nishida N and Furuya M and Yoshida K	https://pubmed.ncbi.nlm.nih.gov/19108596/	eng	10.2344/0003-3006-55.4.121	19108596	PMC2614650
Perioperative medical management of patients with COPD.	2007			International journal of chronic obstructive pulmonary disease	1176-9106 (Print)	2	4	493-515	Licker M and Schweizer A and Ellenberger C and Tschopp JM and Diaper J and Clergue F	https://pubmed.ncbi.nlm.nih.gov/18268924/	eng		18268924	PMC2699974
Perioperative outcomes and the effects of anesthesia in congenital central hypoventilation patients.	2023	5		Sleep & breathing = Schlaf & Atmung	1522-1709 (Electronic)	27	2	505-510	Chang GY and Salazar T and Karnwal A and Kun SS and Ellashek J and Shin CE and McComb JG and Keens TG and Perez IA	https://pubmed.ncbi.nlm.nih.gov/35554785/	eng	10.1007/s11325-022-02632-z	35554785
Perioperative respiratory adverse events during ambulatory anesthesia in obese children.	2022	6		Irish journal of medical science	1863-4362 (Electronic)	191	3	1305-1313	Marjanovic V and Budic I and Golubovic M and Breschan C	https://pubmed.ncbi.nlm.nih.gov/34089150/	eng	10.1007/s11845-021-02659-3	34089150	PMC9135828
Perioperative treatment of patients with obstructive sleep apnea.	2004	11		Current opinion in pulmonary medicine	1070-5287 (Print)	10	6	482-8	Jain SS and Dhand R	https://pubmed.ncbi.nlm.nih.gov/15510054/	eng	10.1097/01.mcp.0000143968.41702.f0	15510054
Peripheral microcirculatory alterations are associated with the severity of acute respiratory distress syndrome in COVID-19 patients admitted to intermediate respiratory and intensive care units.	2021	11	8	Critical care (London, England)	1466-609X (Electronic)	25	1	381	Mesquida J and Caballer A and Cortese L and Vila C and Karadeniz U and Pagliazzi M and Zanoletti M and Pacheco AP and Castro P and García-de-Acilu M and Mesquita RC and Busch DR and Durduran T	https://pubmed.ncbi.nlm.nih.gov/34749792/	eng	10.1186/s13054-021-03803-2	34749792	PMC8575160
Persistent Hypertensive Response Following Dexmedetomidine Infusion in a Patient with Cervical Spinal Cord Injury.	2018	7		Journal of neurosciences in rural practice	0976-3147 (Print)	9	3	426-427	Chavali S and Singh S and Kaushal A and Khandelwal A and Roy H	https://pubmed.ncbi.nlm.nih.gov/30069106/	eng	10.4103/jnrp.jnrp_527_17	30069106	PMC6050773
Persistent insomnia despite long-term nightly use of sleeping pills.	2013	8	15	Journal of clinical sleep medicine : JCSM : official publication of the American Academy of Sleep Medicine	1550-9397 (Electronic)	9	8	834-6	Li Y and Li Z and Lei F and Du L and Tang X	https://pubmed.ncbi.nlm.nih.gov/23946716/	eng	10.5664/jcsm.2936	23946716	PMC3716677
Pharmacological treatment for central sleep apnoea in adults.	2023	2	27	The Cochrane database of systematic reviews	1469-493X (Electronic)	2	2	CD012922	Rocha A and Pinto ACPN and Pachito DV and Drager LF and Lorenzi-Filho G and Atallah ÁN	https://pubmed.ncbi.nlm.nih.gov/36861808/	eng	10.1002/14651858.CD012922.pub2	36861808	PMC9981303
Physiological effects of adding ECCO(2)R to invasive mechanical ventilation for COPD exacerbations.	2020	9	29	Annals of intensive care	2110-5820 (Print)	10	1	126	Diehl JL and Piquilloud L and Vimpere D and Aissaoui N and Guerot E and Augy JL and Pierrot M and Hourton D and Arnoux A and Richard C and Mancebo J and Mercat A	https://pubmed.ncbi.nlm.nih.gov/32990836/	eng	10.1186/s13613-020-00743-y	32990836	PMC7523267
Pirfenidone and nintedanib modulate properties of fibroblasts and myofibroblasts in idiopathic pulmonary fibrosis.	2016	2	4	Respiratory research	1465-993X (Electronic)	17		14	Lehtonen ST and Veijola A and Karvonen H and Lappi-Blanco E and Sormunen R and Korpela S and Zagai U and Sköld MC and Kaarteenaho R	https://pubmed.ncbi.nlm.nih.gov/26846335/	eng	10.1186/s12931-016-0328-5	26846335	PMC4743320
Pneumopericardium, pneumomediastinum, and pneumorrachis complicating acute respiratory syncytial virus bronchiolitis in children.	2017	8		European review for medical and pharmacological sciences	2284-0729 (Electronic)	21	15	3465-3468	Fantacci C and Ferrara P and Franceschi F and Chiaretti A	https://pubmed.ncbi.nlm.nih.gov/28829494/	eng		28829494
Pneumothorax complicating pulmonary embolism after combined spinal epidural anesthesia in a chronic smoker with open femur fracture.	2011	7		Journal of anaesthesiology, clinical pharmacology	2231-2730 (Electronic)	27	3	403-5	Bansal S and Solanki SL and Jain N and Vijayvergia VK	https://pubmed.ncbi.nlm.nih.gov/21897521/	eng	10.4103/0970-9185.83695	21897521	PMC3161475
Points & Pearls: Emergency department management of dyspnea in the dying patient.	2018	7	1	Emergency medicine practice	1559-3908 (Electronic)	20		2023-02-01	Shreves A and Pour TR and Gupta N and Nusbaum J	https://pubmed.ncbi.nlm.nih.gov/29993207/	eng		29993207
Polysomnography in sleep maintenance insomnia patients.	2007	1		Annals of clinical psychiatry : official journal of the American Academy of Clinical Psychiatrists	1040-1237 (Print)	19	1	53-4	Krakow B and Krakow J and Eberle F	https://pubmed.ncbi.nlm.nih.gov/17453662/	eng	10.1080/10401230601163634	17453662
Positive airway pressure therapy for chronic pain in patients with obstructive sleep apnea-a systematic review.	2022	3		Sleep & breathing = Schlaf & Atmung	1522-1709 (Electronic)	26	1	47-55	McCarthy K and Saripella A and Selvanathan J and Nagappa M and Englesakis M and Wang D and Peng P and Chung F	https://pubmed.ncbi.nlm.nih.gov/34021465/	eng	10.1007/s11325-021-02363-7	34021465
Positive airway pressure therapy in patients with opioid-related central sleep apnea.	2014	5		Sleep & breathing = Schlaf & Atmung	1522-1709 (Electronic)	18	2	367-73	Troitino A and Labedi N and Kufel T and El-Solh AA	https://pubmed.ncbi.nlm.nih.gov/24062011/	eng	10.1007/s11325-013-0894-4	24062011
Positive and negative effects of mechanical ventilation on sleep in the ICU: a review with clinical recommendations.	2016	4		Intensive care medicine	1432-1238 (Electronic)	42	4	531-541	Rittayamai N and Wilcox E and Drouot X and Mehta S and Goffi A and Brochard L	https://pubmed.ncbi.nlm.nih.gov/26759012/	eng	10.1007/s00134-015-4179-1	26759012
Postherpetic neuralgia: the never-ending challenge.	2005	12		Pain practice : the official journal of World Institute of Pain	1533-2500 (Electronic)	5	4	327-40	Niv D and Maltsman-Tseikhin A	https://pubmed.ncbi.nlm.nih.gov/17177766/	eng	10.1111/j.1533-2500.2005.00035.x	17177766
Postoperative Critical Events Associated With Obstructive Sleep Apnea: Results From the Society of Anesthesia and Sleep Medicine Obstructive Sleep Apnea Registry.	2020	10		Anesthesia and analgesia	1526-7598 (Electronic)	131	4	1032-1041	Bolden N and Posner KL and Domino KB and Auckley D and Benumof JL and Herway ST and Hillman D and Mincer SL and Overdyk F and Samuels DJ and Warner LL and Weingarten TN and Chung F	https://pubmed.ncbi.nlm.nih.gov/32925320/	eng	10.1213/ANE.0000000000005005	32925320	PMC7659468
Postoperative outcomes in patients with treatment-emergent central sleep apnea: a case series.	2020	12		Journal of anesthesia	1438-8359 (Electronic)	34	6	841-848	Barman RA and Fields AR and Eells AJ and Kouri I and Mansukhani MP and Gali B and Sprung J and Weingarten TN	https://pubmed.ncbi.nlm.nih.gov/32696093/	eng	10.1007/s00540-020-02828-1	32696093
Postoperative respiratory muscle dysfunction: pathophysiology and preventive strategies.	2013	4		Anesthesiology	1528-1175 (Electronic)	118	4	961-78	Sasaki N and Meyer MJ and Eikermann M	https://pubmed.ncbi.nlm.nih.gov/23429163/	eng	10.1097/ALN.0b013e318288834f	23429163
Practical guide for safe sedation.	2023	6		Journal of anesthesia	1438-8359 (Electronic)	37	3	340-356	Hara T and Ozawa A and Shibutani K and Tsujino K and Miyauchi Y and Kawano T and Ito K and Sakai H and Yokota M	https://pubmed.ncbi.nlm.nih.gov/36912977/	eng	10.1007/s00540-023-03177-5	36912977
Predictive factors of non invasive ventilation failure in critically ill children: a prospective epidemiological study.	2009	3		Intensive care medicine	1432-1238 (Electronic)	35	3	527-36	Mayordomo-Colunga J and Medina A and Rey C and Díaz JJ and Concha A and Los Arcos M and Menéndez S	https://pubmed.ncbi.nlm.nih.gov/18982307/	eng	10.1007/s00134-008-1346-7	18982307
Preliminary experience with dexmedetomidine in neonatal anesthesia.	2011	1		Journal of anaesthesiology, clinical pharmacology	2231-2730 (Electronic)	27	1	17-22	Dilek O and Yasemin G and Atci M	https://pubmed.ncbi.nlm.nih.gov/21804699/	eng		21804699	PMC3146151
Premedication with intranasal dexmedetomidine decreases barbiturate requirement in pediatric patients sedated for magnetic resonance imaging: a retrospective study.	2019	2	13	BMC anesthesiology	1471-2253 (Electronic)	19	1	22	Uusalo P and Lehtinen M and Löyttyniemi E and Manner T and Scheinin M and Saari TI	https://pubmed.ncbi.nlm.nih.gov/30760215/	eng	10.1186/s12871-019-0690-1	30760215	PMC6374898
Premedication with ketamine or propofol for less invasive surfactant administration (LISA): observational study in the delivery room.	2021	9		European journal of pediatrics	1432-1076 (Electronic)	180	9	3053-3058	Brotelande C and Milési C and Combes C and Durand S and Badr M and Cambonie G	https://pubmed.ncbi.nlm.nih.gov/33954805/	eng	10.1007/s00431-021-04103-1	33954805
Prevalence and Risk Factors of Exposure Keratopathy Across Different Intensive Care Units.	2019	9		Cornea	1536-4798 (Electronic)	38	9	1124-1130	Hartford JB and Bian Y and Mathews PM and De Rojas J and Garg A and Rasool N and Schroder SK and Trief D	https://pubmed.ncbi.nlm.nih.gov/31394552/	eng	10.1097/ICO.0000000000001961	31394552
Prevalence of tidal expiratory flow limitation in preschool children with and without respiratory symptoms: application of the negative expiratory pressure (NEP) method.	2009			Physiological research	0862-8408 (Print)	58	3	373-382	Jirickova A and Sulc J and Pohunek P and Kittnar O and Dohnalova A and Kofranek J	https://pubmed.ncbi.nlm.nih.gov/18637706/	eng	10.33549/physiolres.931412	18637706
Prevalence, risk, and outcome of deep vein thrombosis in acute respiratory distress syndrome.	2021	10	13	Thrombosis journal	1477-9560 (Print)	19	1	71	Cui N and Jiang C and Chen H and Zhang L and Feng X	https://pubmed.ncbi.nlm.nih.gov/34645471/	eng	10.1186/s12959-021-00325-3	34645471	PMC8511290
Preventing ventilator-associated pneumonia: an evidence-based approach of modifiable risk factors.	2006	2		Seminars in respiratory and critical care medicine	1069-3424 (Print)	27	1	2017-05-01	Isakow W and Kollef MH	https://pubmed.ncbi.nlm.nih.gov/16508876/	eng	10.1055/s-2006-933668	16508876
Prevention and diagnosis of ventilator-associated pneumonia: a survey on current practices in Southern Spanish ICUs.	2005	9		Chest	0012-3692 (Print)	128	3	1667-73	Sierra R and Benítez E and León C and Rello J	https://pubmed.ncbi.nlm.nih.gov/16162773/	eng	10.1378/chest.128.3.1667	16162773
Prevention of ventilator-associated pneumonia in the intensive care unit: a review of the clinically relevant recent advancements.	2014	6		The Indian journal of medical research	0971-5916 (Print)	139	6	814-21	Keyt H and Faverio P and Restrepo MI	https://pubmed.ncbi.nlm.nih.gov/25109715/	eng		25109715	PMC4164993
Primary and secondary nonvariceal upper gastrointestinal bleeding.	2007	10		Journal of clinical gastroenterology	0192-0790 (Print)	41	9	810-3	Cohen M and Sapoznikov B and Niv Y	https://pubmed.ncbi.nlm.nih.gov/17881925/	eng	10.1097/01.mcg.0000247993.27334.e0	17881925
Procedural pain in neonates: the state of the art in the implementation of national guidelines in Italy.	2013	5		Paediatric anaesthesia	1460-9592 (Electronic)	23	5	407-14	Lago P and Garetti E and Boccuzzo G and Merazzi D and Pirelli A and Pieragostini L and Piga S and Cuttini M and Ancora G	https://pubmed.ncbi.nlm.nih.gov/23301982/	eng	10.1111/pan.12107	23301982
Progressive cardiorespiratory dysfunction in Kv1.1 knockout mice may provide temporal biomarkers of pending sudden unexpected death in epilepsy (SUDEP): The contribution of orexin.	2020	3		Epilepsia	1528-1167 (Electronic)	61	3	572-588	Iyer SH and Aggarwal A and Warren TJ and Hallgren J and Abel PW and Simeone TA and Simeone KA	https://pubmed.ncbi.nlm.nih.gov/32030748/	eng	10.1111/epi.16434	32030748
Prolonged Infusion of Dexmedetomidine in Critically-ill Children.	2016	11	15	Indian pediatrics	0974-7559 (Electronic)	53	11	987-989	Andreolio C and Piva JP and Baldasso E and Ferlini R and Piccoli R	https://pubmed.ncbi.nlm.nih.gov/27889726/	eng	10.1007/s13312-016-0973-2	27889726
Prolonged transesophageal echocardiography during percutaneous closure of the left atrial appendage without general anesthesia: the utility of the Janus mask.	2016	8		Canadian journal of anaesthesia = Journal canadien d'anesthesie	1496-8975 (Electronic)	63	8	962-5	Zangrillo A and Mazzone P and Votta CD and Villari N and Della Bella P and Monaco F	https://pubmed.ncbi.nlm.nih.gov/27117991/	eng	10.1007/s12630-016-0659-1	27117991
Promoting shorter duration of ventilator treatment decreases the number of painful procedures in preterm infants.	2009	11		Acta paediatrica (Oslo, Norway : 1992)	1651-2227 (Electronic)	98	11	1751-5	Axelin A and Ojajärvi U and Viitanen J and Lehtonen L	https://pubmed.ncbi.nlm.nih.gov/19650835/	eng	10.1111/j.1651-2227.2009.01446.x	19650835
Prone positioning in non-intubated patients with COVID-19.	2020	9		Tuberkuloz ve toraks	0494-1373 (Print)	68	3	331-336	Gürün Kaya A and Öz M and Erol S and Çiftçi F and Çiledağ A and Kaya A	https://pubmed.ncbi.nlm.nih.gov/33295732/	eng	10.5578/tt.70164	33295732
Prone Positioning in Spontaneously Breathing Subjects With Moderate or Severe ARDS During Invasive Ventilation.	2021	5		Respiratory care	1943-3654 (Electronic)	66	5	724-732	Wiart A and Castanares-Zapatero D and Wittebole X and Maerckx G and David G and Laterre PF and Gerard L	https://pubmed.ncbi.nlm.nih.gov/33653912/	eng	10.4187/respcare.08461	33653912
Prophylactic indomethacin worsens short-term respiratory outcomes in extremely low-birth-weight infants.	2014	1		American journal of perinatology	1098-8785 (Electronic)	31	1	61-7	Mondal T and Chaudhuri D and Li B and Shivananda S and Dutta S	https://pubmed.ncbi.nlm.nih.gov/23456903/	eng	10.1055/s-0033-1334449	23456903
Propofol for procedural sedation in the pediatric emergency department.	2004	7		The Journal of emergency medicine	0736-4679 (Print)	27	1	2023-04-11	Pershad J and Godambe SA	https://pubmed.ncbi.nlm.nih.gov/15219297/	eng	10.1016/j.jemermed.2004.02.004	15219297
Propofol Versus Dexmedetomidine for Procedural Sedation in a Pediatric Population.	2019	5		Southern medical journal	1541-8243 (Electronic)	112	5	277-282	Schacherer NM and Armstrong T and Perkins AM and Poirier MP and Schmidt JM	https://pubmed.ncbi.nlm.nih.gov/31050796/	eng	10.14423/SMJ.0000000000000973	31050796
Propofol versus placebo (with rescue with ketamine) before less invasive surfactant administration: study protocol for a multicenter, double-blind, placebo controlled trial (PROLISA).	2020	5	8	BMC pediatrics	1471-2431 (Electronic)	20	1	199	Chevallier M and Durrmeyer X and Ego A and Debillon T	https://pubmed.ncbi.nlm.nih.gov/32384914/	eng	10.1186/s12887-020-02112-x	32384914	PMC7206779
Proposal for Coronavirus Disease 2019 Management.	2020	5		Critical care explorations	2639-8028 (Electronic)	2	5	e0127	Downs JB and Weled B and Räsänen J and Haines KL and Vidyasagar D and Stock MC and Habashi N	https://pubmed.ncbi.nlm.nih.gov/32671351/	eng	10.1097/CCE.0000000000000127	32671351	PMC7259560
Prospective comparison of acupuncture with sham acupuncture to determine impact on sedation and analgesia in mechanically ventilated critically ill patients (PASSION study): protocol for a randomised controlled trial.	2022	8	30	BMJ open	2044-6055 (Electronic)	12	8	e059741	Zhang Y and Yang G and Wei J and Chen F and Zhang MZ and Mao S	https://pubmed.ncbi.nlm.nih.gov/36041767/	eng	10.1136/bmjopen-2021-059741	36041767	PMC9438044
Protocolised non-invasive compared with invasive weaning from mechanical ventilation for adults in intensive care: the Breathe RCT.	2019	9		Health technology assessment (Winchester, England)	2046-4924 (Electronic)	23	48	1-114	Perkins GD and Mistry D and Lall R and Gao-Smith F and Snelson C and Hart N and Camporota L and Varley J and Carle C and Paramasivam E and Hoddell B and de Paeztron A and Dosanjh S and Sampson J and Blair L and Couper K and McAuley D and Young JD and Walsh T and Blackwood B and Rose L and Lamb SE and Dritsaki M and Maredza M and Khan I and Petrou S and Gates S	https://pubmed.ncbi.nlm.nih.gov/31532358/	eng	10.3310/hta23480	31532358	PMC6766781
Provision of deep procedural sedation by a pediatric sedation team at a freestanding imaging center.	2014	8		Pediatric radiology	1432-1998 (Electronic)	44	8	1020-5	Emrath ET and Stockwell JA and McCracken CE and Simon HK and Kamat PP	https://pubmed.ncbi.nlm.nih.gov/24859263/	eng	10.1007/s00247-014-2942-z	24859263
Psychometric properties of the Arabic version of the confusion assessment method for the intensive care unit (CAM-ICU).	2018	4	6	BMC psychiatry	1471-244X (Electronic)	18	1	91	Aljuaid MH and Deeb AM and Dbsawy M and Alsayegh D and Alotaibi M and Arabi YM	https://pubmed.ncbi.nlm.nih.gov/29625595/	eng	10.1186/s12888-018-1676-0	29625595	PMC5889594
PupillOmetry for preDIction of DeliriUM in ICU (PODIUM): protocol for a prospective multicentre cohort study.	2023	7	12	BMJ open	2044-6055 (Electronic)	13	7	e072095	Jaquet P and Couffignal C and Tardivon C and Godard V and Bellot R and Assouline B and Benghanem S and Da Silva D and Decavèle M and Dessajan J and Hermann B and Rambaud T and Voiriot G and Sonneville R	https://pubmed.ncbi.nlm.nih.gov/37438060/	eng	10.1136/bmjopen-2023-072095	37438060	PMC10347512
Quality assurance evaluation of a simple linear protocol for the treatment of impending status epilepticus in a pediatric emergency department 2 years postimplementation.	2014	7		CJEM	1481-8043 (Electronic)	16	4	304-13	Tourigny-Ruel G and Diksic D and Mok E and McGillivray D	https://pubmed.ncbi.nlm.nih.gov/25060084/	eng	10.2310/8000.2013.131131	25060084
Quality Improvement Initiative to Improve Initiation and Acceptability of Noninvasive Ventilation in Critically Ill Children.	2022	12		Indian journal of pediatrics	0973-7693 (Electronic)	89	12	1209-1215	Pathania A and Sankar J and Lodha R and Kabra SK	https://pubmed.ncbi.nlm.nih.gov/35612686/	eng	10.1007/s12098-022-04164-6	35612686
Quantification of respiratory depression during pre-operative administration of midazolam using a non-invasive respiratory volume monitor.	2017			PloS one	1932-6203 (Electronic)	12	2	e0172750	Gonzalez Castro LN and Mehta JH and Brayanov JB and Mullen GJ	https://pubmed.ncbi.nlm.nih.gov/28235069/	eng	10.1371/journal.pone.0172750	28235069	PMC5325566
Quantification of respiratory effort magnitude in spontaneous breathing patients using Convolutional Autoencoders.	2022	3		Computer methods and programs in biomedicine	1872-7565 (Electronic)	215		106601	Ang CYS and Chiew YS and Vu LH and Cove ME	https://pubmed.ncbi.nlm.nih.gov/34973606/	eng	10.1016/j.cmpb.2021.106601	34973606
Randomised clinical trial: a comparative dose-finding study of three arms of dual release mesalazine for maintaining remission in ulcerative colitis.	2011	2		Alimentary pharmacology & therapeutics	1365-2036 (Electronic)	33	3	313-22	Kruis W and Jonaitis L and Pokrotnieks J and Mikhailova TL and Horynski M and Bátovský M and Lozynsky YS and Zakharash Y and Rácz I and Kull K and Vcev A and Faszczyk M and Dilger K and Greinwald R and Mueller R	https://pubmed.ncbi.nlm.nih.gov/21138455/	eng	10.1111/j.1365-2036.2010.04537.x	21138455
Randomized Feasibility Trial of a Low Tidal Volume-Airway Pressure Release Ventilation Protocol Compared With Traditional Airway Pressure Release Ventilation and Volume Control Ventilation Protocols.	2018	12		Critical care medicine	1530-0293 (Electronic)	46	12	1943-1952	Hirshberg EL and Lanspa MJ and Peterson J and Carpenter L and Wilson EL and Brown SM and Dean NC and Orme J and Grissom CK	https://pubmed.ncbi.nlm.nih.gov/30277890/	eng	10.1097/CCM.0000000000003437	30277890	PMC6250244
Randomized trial of laryngeal mask airway versus endotracheal intubation for surfactant delivery.	2016	3		Journal of perinatology : official journal of the California Perinatal Association	1476-5543 (Electronic)	36	3	196-201	Pinheiro JM and Santana-Rivas Q and Pezzano C	https://pubmed.ncbi.nlm.nih.gov/26633145/	eng	10.1038/jp.2015.177	26633145
Randomized Trial of Surfactant Therapy via Laryngeal Mask Airway Versus Brief Tracheal Intubation in Neonates Born Preterm.	2023	3		The Journal of pediatrics	1097-6833 (Electronic)	254		17-24.e2	Gallup JA and Ndakor SM and Pezzano C and Pinheiro JMB	https://pubmed.ncbi.nlm.nih.gov/36241051/	eng	10.1016/j.jpeds.2022.10.009	36241051
Rapid and Impressive Response to a Combined Treatment with Single-Dose Tocilizumab and NIV in a Patient with COVID-19 Pneumonia/ARDS.	2020	7	27	Medicina (Kaunas, Lithuania)	1648-9144 (Electronic)	56	8		Cascella M and Mauro I and De Blasio E and Crispo A and Del Gaudio A and Bimonte S and Cuomo A and Ascierto PA	https://pubmed.ncbi.nlm.nih.gov/32727107/	eng	10.3390/medicina56080377	32727107	PMC7466335
Real-time monitoring of heart rate variability in critically ill patients.	2010	6		Journal of critical care	1557-8615 (Electronic)	25	2	313-6	Kasaoka S and Nakahara T and Kawamura Y and Tsuruta R and Maekawa T	https://pubmed.ncbi.nlm.nih.gov/19781905/	eng	10.1016/j.jcrc.2009.06.047	19781905
Recent advances in understanding and managing postoperative respiratory problems.	2019			F1000Research	2046-1402 (Electronic)	8			Eikermann M and Santer P and Ramachandran SK and Pandit J	https://pubmed.ncbi.nlm.nih.gov/30828433/	eng	10.12688/f1000research.16687.1	30828433	PMC6381803
Recent Developments in Devices Used for Gastrointestinal Endoscopy Sedation.	2021	3		Clinical endoscopy	2234-2400 (Print)	54	2	182-192	Goudra B and Gouda G and Singh PM	https://pubmed.ncbi.nlm.nih.gov/33730777/	eng	10.5946/ce.2020.057	33730777	PMC8039741
Recently published papers: a number of treatment controversies.	2003	2		Critical care (London, England)	1364-8535 (Print)	7	1	2023-08-16	Williams G	https://pubmed.ncbi.nlm.nih.gov/12617735/	eng	10.1186/cc1877	12617735	PMC154125
Recognizing, quantifying and managing patient-ventilator asynchrony in invasive and noninvasive ventilation.	2018	7		Expert review of respiratory medicine	1747-6356 (Electronic)	12	7	557-567	Garofalo E and Bruni A and Pelaia C and Liparota L and Lombardo N and Longhini F and Navalesi P	https://pubmed.ncbi.nlm.nih.gov/29792537/	eng	10.1080/17476348.2018.1480941	29792537
Recommendations for sepsis management in resource-limited settings.	2012	4		Intensive care medicine	1432-1238 (Electronic)	38	4	557-74	Dünser MW and Festic E and Dondorp A and Kissoon N and Ganbat T and Kwizera A and Haniffa R and Baker T and Schultz MJ	https://pubmed.ncbi.nlm.nih.gov/22349419/	eng	10.1007/s00134-012-2468-5	22349419	PMC3307996
Recurrence plots for the assessment of patient-ventilator interactions quality during invasive mechanical ventilation.	2018	8		Chaos (Woodbury, N.Y.)	1089-7682 (Electronic)	28	8	85707	Carvalho NC and Portes LL and Beda A and Tallarico LMS and Aguirre LA	https://pubmed.ncbi.nlm.nih.gov/30180626/	eng	10.1063/1.5020371	30180626
Reducing Perioperative Neurocognitive Disorders (PND) Through Depth of Anesthesia Monitoring: A Critical Review.	2021			International journal of general medicine	1178-7074 (Print)	14		153-162	Evered LA and Goldstein PA	https://pubmed.ncbi.nlm.nih.gov/33469352/	eng	10.2147/IJGM.S242230	33469352	PMC7813450
RELAx - REstricted versus Liberal positive end-expiratory pressure in patients without ARDS: protocol for a randomized controlled trial.	2018	5	9	Trials	1745-6215 (Electronic)	19	1	272	Algera AG and Pisani L and Bergmans DCJ and den Boer S and de Borgie CAJ and Bosch FH and Bruin K and Cherpanath TG and Determann RM and Dondorp AM and Dongelmans DA and Endeman H and Haringman JJ and Horn J and Juffermans NP and van Meenen DM and van der Meer NJ and Merkus MP and Moeniralam HS and Purmer I and Tuinman PR and Slabbekoorn M and Spronk PE and Vlaar APJ and Gama de Abreu M and Pelos…	https://pubmed.ncbi.nlm.nih.gov/29739430/	eng	10.1186/s13063-018-2640-5	29739430	PMC5941564
Reliability of drug-induced sedation endoscopy: interobserver agreement.	2017	3		Sleep & breathing = Schlaf & Atmung	1522-1709 (Electronic)	21	1	173-179	Carrasco-Llatas M and Zerpa-Zerpa V and Dalmau-Galofre J	https://pubmed.ncbi.nlm.nih.gov/27807693/	eng	10.1007/s11325-016-1426-9	27807693
REM obstructive sleep apnea: risk for adverse health outcomes and novel treatments.	2019	6		Sleep & breathing = Schlaf & Atmung	1522-1709 (Electronic)	23	2	413-423	Varga AW and Mokhlesi B	https://pubmed.ncbi.nlm.nih.gov/30232681/	eng	10.1007/s11325-018-1727-2	30232681	PMC6424642
Remifentanil for INSURE in preterm infants: a pilot study for evaluation of efficacy and safety aspects.	2009	9		Acta paediatrica (Oslo, Norway : 1992)	1651-2227 (Electronic)	98	9	1416-20	Welzing L and Kribs A and Huenseler C and Eifinger F and Mehler K and Roth B	https://pubmed.ncbi.nlm.nih.gov/19485954/	eng	10.1111/j.0803-5253.2009.01364.x	19485954
Removing the critically ill patient from mechanical ventilation.	2012	12		The Surgical clinics of North America	1558-3171 (Electronic)	92	6	1475-83	Juern JS	https://pubmed.ncbi.nlm.nih.gov/23153880/	eng	10.1016/j.suc.2012.08.008	23153880
Repeated inspiratory occlusions in anesthetized rats acutely increase blood coagulability as assessed by thromboelastography.	2010	4	15	Respiratory physiology & neurobiology	1878-1519 (Electronic)	171	1	61-6	Othman M and Gordon SP and Iscoe S	https://pubmed.ncbi.nlm.nih.gov/20097311/	eng	10.1016/j.resp.2010.01.010	20097311
Reply to 'Response to "The opinion of French pulmonologists and palliative care physicians on non-invasive ventilation during palliative sedation at end of life: a nationwide survey'' '.	2023	3	6	BMC palliative care	1472-684X (Electronic)	22	1	17	Guastella V and Greil A and Lambert C and Lautrette A	https://pubmed.ncbi.nlm.nih.gov/36872335/	eng	10.1186/s12904-023-01128-1	36872335	PMC9987141
Resolution of bronchoconstriction with positive airway pressure after intravenous adenosine.	2021	6		The American journal of emergency medicine	1532-8171 (Electronic)	44		481.e1-481.e2	Abbas M and Verville J and Mroue K	https://pubmed.ncbi.nlm.nih.gov/33189514/	eng	10.1016/j.ajem.2020.11.009	33189514
Resource Use During the Last 6 Months of Life of Individuals Dying with and of Alzheimer's Disease.	2018	5		Journal of the American Geriatrics Society	1532-5415 (Electronic)	66	5	879-885	Faes K and Cohen J and Annemans L	https://pubmed.ncbi.nlm.nih.gov/29446066/	eng	10.1111/jgs.15287	29446066
Resource Use During the Last Six Months of Life Among COPD Patients: A Population-Level Study.	2018	9		Journal of pain and symptom management	1873-6513 (Electronic)	56	3	318-326.e7	Faes K and Cohen J and Annemans L	https://pubmed.ncbi.nlm.nih.gov/29902554/	eng	10.1016/j.jpainsymman.2018.06.002	29902554
Respiratory Conditions Update: Restrictive Lung Disease.	2016	9		FP essentials	2159-3000 (Print)	448		29-34	Robinson HC	https://pubmed.ncbi.nlm.nih.gov/27576233/	eng		27576233
Respiratory failure in elderly patients.	2003	2		Clinics in geriatric medicine	0749-0690 (Print)	19	1	205-24	Sevransky JE and Haponik EF	https://pubmed.ncbi.nlm.nih.gov/12735123/	eng	10.1016/s0749-0690(02)00065-4	12735123
Respiratory monitoring during less invasive surfactant administration in the delivery suite.	2021	3		Early human development	1872-6232 (Electronic)	154		105311	Ambulkar H and Williams EE and Hickey A and Bhat R and Dassios T and Greenough A	https://pubmed.ncbi.nlm.nih.gov/33497953/	eng	10.1016/j.earlhumdev.2021.105311	33497953
Respiratory Presentation of Pediatric Patients in the 2014 Enterovirus D68 Outbreak.	2016			Canadian respiratory journal	1916-7245 (Electronic)	2016		8302179	Martin G and Li R and Cook VE and Carwana M and Tilley P and Sauve L and Tang P and Kapur A and Yang CL	https://pubmed.ncbi.nlm.nih.gov/27610028/	eng	10.1155/2016/8302179	27610028	PMC5004002
Response of genioglossus muscle to increasing chemical drive in sleeping obstructive apnea patients.	2011	8	1	Sleep	1550-9109 (Electronic)	34	8	1061-73	Loewen AH and Ostrowski M and Laprairie J and Maturino F and Hanly PJ and Younes M	https://pubmed.ncbi.nlm.nih.gov/21804668/	eng	10.5665/SLEEP.1162	21804668	PMC3138161
Resuscitating the Crashing Pregnant Patient.	2020	11		Emergency medicine clinics of North America	1558-0539 (Electronic)	38	4	903-917	Hu KM and Hong AS	https://pubmed.ncbi.nlm.nih.gov/32981625/	eng	10.1016/j.emc.2020.06.010	32981625
Retrieval of tracheobronchial foreign bodies by short flexible endoscopy in children.	2017	4		International journal of pediatric otorhinolaryngology	1872-8464 (Electronic)	95		109-113	Soong WJ and Tsao PC and Lee YS and Yang CF	https://pubmed.ncbi.nlm.nih.gov/28576517/	eng	10.1016/j.ijporl.2017.01.033	28576517
Retrieving difficult aspirated pen caps by balloon catheter with short working-length flexible endoscopy and noninvasive ventilation support in intensive care unit.	2015	9		International journal of pediatric otorhinolaryngology	1872-8464 (Electronic)	79	9	1484-9	Soong WJ and Tsao PC and Lee YS and Yang CF and Liao J and Jeng MJ	https://pubmed.ncbi.nlm.nih.gov/26188901/	eng	10.1016/j.ijporl.2015.06.033	26188901
Retrospective evaluation of the effect of high flow oxygen therapy delivered by nasal cannula on PaO2 in dogs with moderate-to-severe hypoxemia.	2016	7		Journal of veterinary emergency and critical care (San Antonio, Tex. : 2001)	1476-4431 (Electronic)	26	4	598-602	Keir I and Daly J and Haggerty J and Guenther C	https://pubmed.ncbi.nlm.nih.gov/27333466/	eng	10.1111/vec.12495	27333466
Review of treatment of bronchiolitis related apnoea in two centres.	2005	3		Archives of disease in childhood	1468-2044 (Electronic)	90	3	288-91	Al-balkhi A and Klonin H and Marinaki K and Southall DP and Thomas DA and Jones P and Samuels MP	https://pubmed.ncbi.nlm.nih.gov/15723920/	eng	10.1136/adc.2003.039404	15723920	PMC1720306
Risk Factors and Outcomes Associated With Re-Intubation Secondary to Respiratory Failure in Patients With COVID-19 ARDS.	2023	7	12	Respiratory care	1943-3654 (Electronic)				Halaseh RM and Drescher GS and Al-Ahmad M and Masri IH and Alayon AL and Ghawanmeh M and Arar T and Mohammad SA and Pavate R and Bakri MH and Al-Tarbsheh A and AlGhadir-AlKhalaileh M	https://pubmed.ncbi.nlm.nih.gov/37438052/	eng	10.4187/respcare.10881	37438052
Risk factors associated with increased length of mechanical ventilation in children.	2012	3		Pediatric critical care medicine : a journal of the Society of Critical Care Medicine and the World Federation of Pediatric Intensive and Critical Care Societies	1529-7535 (Print)	13	2	152-7	Payen V and Jouvet P and Lacroix J and Ducruet T and Gauvin F	https://pubmed.ncbi.nlm.nih.gov/21760567/	eng	10.1097/PCC.0b013e3182257a24	21760567
Risk factors for extubation failure in mechanically ventilated pediatric patients.	2005	3		Pediatric critical care medicine : a journal of the Society of Critical Care Medicine and the World Federation of Pediatric Intensive and Critical Care Societies	1529-7535 (Print)	6	2	166-70	Fontela PS and Piva JP and Garcia PC and Bered PL and Zilles K	https://pubmed.ncbi.nlm.nih.gov/15730603/	eng	10.1097/01.PCC.0000154922.65189.48	15730603
Risk factors for noninvasive ventilation failure in cancer patients in the intensive care unit: A retrospective cohort study.	2015	10		Journal of critical care	1557-8615 (Electronic)	30	5	1003-7	Ferreira JC and Medeiros P Jr and Rego FM and Caruso P	https://pubmed.ncbi.nlm.nih.gov/26072388/	eng	10.1016/j.jcrc.2015.04.121	26072388
Risk factors for overnight respiratory events following sedation for magnetic resonance imaging in children with sleep apnea.	2017	3		Sleep & breathing = Schlaf & Atmung	1522-1709 (Electronic)	21	1	137-141	Trost MJ and Cowell M and Cannon J and Mitchell K and Waloff K and Avila H and Chand S and Russell CJ	https://pubmed.ncbi.nlm.nih.gov/27683261/	eng	10.1007/s11325-016-1410-4	27683261	PMC6984635
Risk factors for ventilator-associated events: A prospective cohort study.	2019	7		American journal of infection control	1527-3296 (Electronic)	47	7	744-749	Liu J and Zhang S and Chen J and Mao Y and Shao X and Li Y and Cao J and Zheng W and Zhang B and Zong Z	https://pubmed.ncbi.nlm.nih.gov/30584021/	eng	10.1016/j.ajic.2018.09.032	30584021
Risks of nonsteroidal antiinflammatory drugs in undiagnosed intensive care unit pneumococcal pneumonia: younger and more severely affected patients.	2014	10		Journal of critical care	1557-8615 (Electronic)	29	5	733-8	Messika J and Sztrymf B and Bertrand F and Billard-Pomares T and Barnaud G and Branger C and Dreyfuss D and Ricard JD	https://pubmed.ncbi.nlm.nih.gov/24997726/	eng	10.1016/j.jcrc.2014.05.021	24997726
RNA-sequencing approach for exploring the protective mechanisms of dexmedetomidine on pancreatic injury in severe acute pancreatitis.	2023			Frontiers in pharmacology	1663-9812 (Print)	14		1189486	Yao J and Lan B and Ma C and Liu Y and Wu X and Feng K and Chen H and Wen Q	https://pubmed.ncbi.nlm.nih.gov/37251314/	eng	10.3389/fphar.2023.1189486	37251314	PMC10211339
Robot-assisted thoracoscopic thymectomy: perianaesthetic concerns.	2010	5		European journal of anaesthesiology	1365-2346 (Electronic)	27	5	473-7	Pandey R and Garg R and Chandralekha and Darlong V and Punj J and Sinha R and Jyoti B and Mukundan C and Elakkumanan LB	https://pubmed.ncbi.nlm.nih.gov/20216070/	eng	10.1097/EJA.0b013e3283309cea	20216070
Role and potentials of low-flow CO(2) removal system in mechanical ventilation.	2012	2		Current opinion in critical care	1531-7072 (Electronic)	18	1	93-8	Terragni P and Maiolo G and Ranieri VM	https://pubmed.ncbi.nlm.nih.gov/22186219/	eng	10.1097/MCC.0b013e32834f17ef	22186219
Role of add-on zileuton on total exhaled, large airway, and small airway/alveolar nitric oxide in moderate-severe persistent adult asthmatics on fluticasone 250 microg/Salmeterol 50 microg.	2009	12		Pulmonary pharmacology & therapeutics	1522-9629 (Electronic)	22	6	516-21	Gelb AF and Taylor CF and Simmons M and Shinar C	https://pubmed.ncbi.nlm.nih.gov/19467341/	eng	10.1016/j.pupt.2009.05.003	19467341
Role of sleep-disordered breathing and sleep-wake disturbances for stroke and stroke recovery.	2016	9	27	Neurology	1526-632X (Electronic)	87	13	1407-16	Hermann DM and Bassetti CL	https://pubmed.ncbi.nlm.nih.gov/27488603/	eng	10.1212/WNL.0000000000003037	27488603	PMC5047039
Rural treatment of acute cardiogenic pulmonary edema: applying the evidence to achieve success with failure.	2008			Canadian journal of rural medicine : the official journal of the Society of Rural Physicians of Canada = Journal canadien de la medecine rurale : le journal officiel de la Societe de medecine rurale du Canada	1203-7796 (Print)	13	3	121-8	Bosomworth J	https://pubmed.ncbi.nlm.nih.gov/18796257/	eng		18796257
Safety and efficacy of bronchoalveolar lavage using a laryngeal mask airway in cases of acute hypoxaemic respiratory failure with diffuse lung infiltrates.	2015			Internal medicine (Tokyo, Japan)	1349-7235 (Electronic)	54	7	731-5	Matsumoto T and Sato Y and Fukuda S and Katayama S and Miyazaki Y and Ozaki M and Kotani T	https://pubmed.ncbi.nlm.nih.gov/25832933/	eng	10.2169/internalmedicine.54.2686	25832933
Safety and efficacy of drug-induced sleep endoscopy using a probability ramp propofol infusion system in patients with severe obstructive sleep apnea.	2014	10		Anesthesia and analgesia	1526-7598 (Electronic)	119	4	805-810	Atkins JH and Mandel JE and Rosanova G	https://pubmed.ncbi.nlm.nih.gov/25068690/	eng	10.1213/ANE.0000000000000229	25068690
Safety and Feasibility of a Novel Transnasal Cooling Device to Induce Normothermia in Febrile Cerebrovascular Patients.	2021	4		Neurocritical care	1556-0961 (Electronic)	34	2	500-507	Badjatia N and Gupta N and Sanchez S and Haymore J and Tripathi H and Shah R and Hannan C and Tandri H	https://pubmed.ncbi.nlm.nih.gov/32666372/	eng	10.1007/s12028-020-01044-9	32666372
Safety of endoscopist-directed nurse-administered balanced propofol sedation in patients with severe systemic disease (ASA class III).	2021	7		Gastrointestinal endoscopy	1097-6779 (Electronic)	94	1	124-130	McKenzie P and Fang J and Davis J and Qiu Y and Zhang Y and Adler DG and Gawron AJ	https://pubmed.ncbi.nlm.nih.gov/33309879/	eng	10.1016/j.gie.2020.11.027	33309879
Safety of prolonged magnesium sulfate infusions during treatment for severe pediatric status asthmaticus.	2019	12		Pediatric pulmonology	1099-0496 (Electronic)	54	12	1941-1947	Graff DM and Stevenson MD and Berkenbosch JW	https://pubmed.ncbi.nlm.nih.gov/31478612/	eng	10.1002/ppul.24499	31478612
Salivary biomarkers may measure stress responses in critically ill children.	2018			SAGE open medicine	2050-3121 (Print)	6		2050312118802450	Tzira D and Prezerakou A and Papadatos I and Vintila A and Bartzeliotou A and Apostolakou F and Papassotiriou I and Papaevangelou V	https://pubmed.ncbi.nlm.nih.gov/30263122/	eng	10.1177/2050312118802452	30263122	PMC6156207
School and Work Absences After Critical Care Hospitalization for Pediatric Acute Respiratory Failure: A Secondary Analysis of a Cluster Randomized Trial.	2021	12	1	JAMA network open	2574-3805 (Electronic)	4	12	e2140732	Carlton EF and Donnelly JP and Prescott HC and Asaro LA and Barbaro RP and Watson RS and Curley MAQ	https://pubmed.ncbi.nlm.nih.gov/34940862/	eng	10.1001/jamanetworkopen.2021.40732	34940862	PMC8703244
Sedation and analgesia practices at Italian neonatal intensive care units: results from the EUROPAIN study.	2017	3	7	Italian journal of pediatrics	1824-7288 (Electronic)	43	1	26	Lago P and Frigo AC and Baraldi E and Pozzato R and Courtois E and Rambaud J and Anand KJ and Carbajal R	https://pubmed.ncbi.nlm.nih.gov/28270167/	eng	10.1186/s13052-017-0343-2	28270167	PMC5341165
Sedation and analgesia practices in neonatal intensive care units (EUROPAIN): results from a prospective cohort study.	2015	10		The Lancet. Respiratory medicine	2213-2619 (Electronic)	3	10	796-812	Carbajal R and Eriksson M and Courtois E and Boyle E and Avila-Alvarez A and Andersen RD and Sarafidis K and Polkki T and Matos C and Lago P and Papadouri T and Montalto SA and Ilmoja ML and Simons S and Tameliene R and van Overmeire B and Berger A and Dobrzanska A and Schroth M and Bergqvist L and Lagercrantz H and Anand KJ	https://pubmed.ncbi.nlm.nih.gov/26420017/	eng	10.1016/S2213-2600(15)00331-8	26420017
Sedation and neurodevelopmental outcomes in PICU: Identification of study groups.	2019	2		Paediatric anaesthesia	1460-9592 (Electronic)	29	2	175-179	Withington DE and Mujallid R and Al Sabaa Z	https://pubmed.ncbi.nlm.nih.gov/30472750/	eng	10.1111/pan.13558	30472750
Sedation and Ventilator Liberation Protocol vs Usual Care and Duration of Invasive Ventilation in Pediatric Intensive Care Units-Reply.	2021	12	14	JAMA	1538-3598 (Electronic)	326	22	2329	Blackwood B and McAuley DF and Peters MJ	https://pubmed.ncbi.nlm.nih.gov/34905035/	eng	10.1001/jama.2021.17731	34905035
Sedation and Ventilator Liberation Protocol vs Usual Care and Duration of Invasive Ventilation in Pediatric Intensive Care Units.	2021	12	14	JAMA	1538-3598 (Electronic)	326	22	2328-2329	Nosaka N and Masuda T	https://pubmed.ncbi.nlm.nih.gov/34905039/	eng	10.1001/jama.2021.17728	34905039
Sedation during minimal invasive surfactant therapy: a randomised controlled trial.	2019	7		Archives of disease in childhood. Fetal and neonatal edition	1468-2052 (Electronic)	104	4	F378-F383	Dekker J and Lopriore E and van Zanten HA and Tan RNGB and Hooper SB and Te Pas AB	https://pubmed.ncbi.nlm.nih.gov/30068669/	eng	10.1136/archdischild-2018-315015	30068669
Sedative use during continuous positive airway pressure titration improves subsequent compliance: a randomized, double-blind, placebo-controlled trial.	2009	11		Chest	1931-3543 (Electronic)	136	5	1263-1268	Lettieri CJ and Collen JF and Eliasson AH and Quast TM	https://pubmed.ncbi.nlm.nih.gov/19567493/	eng	10.1378/chest.09-0811	19567493
Sensitization of upper airway mechanoreceptors as a new pharmacologic principle to treat obstructive sleep apnea: investigations with AVE0118 in anesthetized pigs.	2013	5	1	Sleep	1550-9109 (Electronic)	36	5	699-708	Wirth KJ and Steinmeyer K and Ruetten H	https://pubmed.ncbi.nlm.nih.gov/23633752/	eng	10.5665/sleep.2630	23633752	PMC3624824
Serious Clinical Outcomes of COVID-19 Related to Acetaminophen or NSAIDs from a Nationwide Population-Based Cohort Study.	2023	2	21	International journal of environmental research and public health	1660-4601 (Electronic)	20	5		Kim JW and Yoon S and Lee J and Lee S	https://pubmed.ncbi.nlm.nih.gov/36900840/	eng	10.3390/ijerph20053832	36900840	PMC10001174
Severe acute asthma exacerbation in children: a stepwise approach for escalating therapy in a pediatric intensive care unit.	2013	4		The journal of pediatric pharmacology and therapeutics : JPPT : the official journal of PPAG	1551-6776 (Print)	18	2	88-104	Nievas IF and Anand KJ	https://pubmed.ncbi.nlm.nih.gov/23798903/	eng	10.5863/1551-6776-18.2.88	23798903	PMC3668947
Sevoflurane for central catheter placement in neonatal intensive care: a randomized trial.	2010	8		Paediatric anaesthesia	1460-9592 (Electronic)	20	8	712-9	Michel F and Vialet R and Hassid S and Nicaise C and Garbi A and Thomachot L and DI Marco JN and Lagier P and Martin C	https://pubmed.ncbi.nlm.nih.gov/20546160/	eng	10.1111/j.1460-9592.2010.03334.x	20546160
Should Airway Pressure Release Ventilation Be the Primary Mode in ARDS?	2016	6		Respiratory care	1943-3654 (Electronic)	61	6	761-73	Mireles-Cabodevila E and Kacmarek RM	https://pubmed.ncbi.nlm.nih.gov/27235312/	eng	10.4187/respcare.04653	27235312
Single-center experience with intrathecal administration of Nusinersen in children with spinal muscular atrophy type 1.	2018	1		European journal of paediatric neurology : EJPN : official journal of the European Paediatric Neurology Society	1532-2130 (Electronic)	22	1	122-127	Pechmann A and Langer T and Wider S and Kirschner J	https://pubmed.ncbi.nlm.nih.gov/29208343/	eng	10.1016/j.ejpn.2017.11.001	29208343
Single-Fraction Carbon-Ion Radiation Therapy for Patients 80 Years of Age and Older With Stage I Non-Small Cell Lung Cancer.	2016	5	1	International journal of radiation oncology, biology, physics	1879-355X (Electronic)	95	1	542-548	Karube M and Yamamoto N and Nakajima M and Yamashita H and Nakagawa K and Miyamoto T and Tsuji H and Fujisawa T and Kamada T	https://pubmed.ncbi.nlm.nih.gov/26797538/	eng	10.1016/j.ijrobp.2015.11.034	26797538
Sleep and chronic obstructive pulmonary disease.	2004	3		Current opinion in pulmonary medicine	1070-5287 (Print)	10	2	104-12	Kutty K	https://pubmed.ncbi.nlm.nih.gov/15021179/	eng	10.1097/00063198-200403000-00004	15021179
Sleep and Delirium in Pediatric Critical Illness: What Is the Relationship?	2018	10	10	Medical sciences (Basel, Switzerland)	2076-3271 (Electronic)	6	4		Calandriello A and Tylka JC and Patwari PP	https://pubmed.ncbi.nlm.nih.gov/30308998/	eng	10.3390/medsci6040090	30308998	PMC6313745
Sleep and sleep disorders in chronic obstructive pulmonary disease.	2010			Respiration; international review of thoracic diseases	1423-0356 (Electronic)	80	1	78-86	Collop N	https://pubmed.ncbi.nlm.nih.gov/19907140/	eng	10.1159/000258676	19907140
Sleep Apnea and Other Sleep-Wake Disorders in Stroke.	2003	5		Current treatment options in neurology	1092-8480 (Print)	5	3	241-249	Hermann DM and Bassetti CL	https://pubmed.ncbi.nlm.nih.gov/12670413/	eng	10.1007/s11940-003-0015-y	12670413
Sleep apnea-related risk of motor vehicle accidents is reduced by continuous positive airway pressure: Swedish Traffic Accident Registry data.	2015	3	1	Sleep	1550-9109 (Electronic)	38	3	341-9	Karimi M and Hedner J and Häbel H and Nerman O and Grote L	https://pubmed.ncbi.nlm.nih.gov/25325460/	eng	10.5665/sleep.4486	25325460	PMC4335527
Sleep Assessment in Critically Ill Patients With Acute Hypoxemic Respiratory Failure.	2023	10		Respiratory care	1943-3654 (Electronic)	68	10	1417-1425	Thille AW and Marie D and Reynaud F and Barrau S and Beuvon C and Bironneau V and Jutant EM and Coudroy R and Frat JP and Rault C and Drouot X	https://pubmed.ncbi.nlm.nih.gov/37253613/	eng	10.4187/respcare.10844	37253613	PMC10506642
Sleep continuity: a new metric to quantify disrupted hypnograms in non-sedated intensive care unit patients.	2014	11	25	Critical care (London, England)	1466-609X (Electronic)	18	6	628	Drouot X and Bridoux A and Thille AW and Roche-Campo F and Cordoba-Izquierdo A and Katsahian S and Brochard L and d'Ortho MP	https://pubmed.ncbi.nlm.nih.gov/25420997/	eng	10.1186/s13054-014-0628-4	25420997	PMC4271438
Sleep cycle in children with severe acute bronchopneumonia during mechanical ventilation at different depths of sedation.	2022	10	12	BMC pediatrics	1471-2431 (Electronic)	22	1	589	Zhao X and Yan J and Wu B and Zheng D and Fang X and Xu W	https://pubmed.ncbi.nlm.nih.gov/36224544/	eng	10.1186/s12887-022-03658-8	36224544	PMC9553625
Sleep disorders in elderly population suffering from TB and respiratory diseases.	2022			The Indian journal of tuberculosis	0019-5707 (Print)	69		S272-S279	Vadakkan Devassy T and Ps N and Sharma D and Thomas AM	https://pubmed.ncbi.nlm.nih.gov/36400523/	eng	10.1016/j.ijtb.2022.10.019	36400523
Sleep disorders in the elderly.	2004	9		La Clinica terapeutica	0009-9074 (Print)	155	9	391-4	Mazza M and Della Marca G and De Risio S and Mennuni GF and Mazza S	https://pubmed.ncbi.nlm.nih.gov/15700632/	eng		15700632
Sleep Disorders.	2019	3		The American journal of medicine	1555-7162 (Electronic)	132	3	292-299	K Pavlova M and Latreille V	https://pubmed.ncbi.nlm.nih.gov/30292731/	eng	10.1016/j.amjmed.2018.09.021	30292731
Sleep disturbances in menopausal women: Aetiology and practical aspects.	2015	7		Maturitas	1873-4111 (Electronic)	81	3	406-9	Bruyneel M	https://pubmed.ncbi.nlm.nih.gov/26002789/	eng	10.1016/j.maturitas.2015.04.017	26002789
Sleep disturbances in patients with amyotrophic lateral sclerosis: current perspectives.	2019			Nature and science of sleep	1179-1608 (Print)	11		97-111	Boentert M	https://pubmed.ncbi.nlm.nih.gov/31496852/	eng	10.2147/NSS.S183504	31496852	PMC6701267
Sleep disturbances in persons living with HIV.	2013	1		The Journal of the Association of Nurses in AIDS Care : JANAC	1552-6917 (Electronic)	24	1	S72-85	Taibi DM	https://pubmed.ncbi.nlm.nih.gov/23290379/	eng	10.1016/j.jana.2012.10.006	23290379	PMC3543776
Sleep in children with cancer: case review of 70 children evaluated in a comprehensive pediatric sleep center.	2011	7		Supportive care in cancer : official journal of the Multinational Association of Supportive Care in Cancer	1433-7339 (Electronic)	19	7	985-94	Rosen G and Brand SR	https://pubmed.ncbi.nlm.nih.gov/20517621/	eng	10.1007/s00520-010-0921-y	20517621
Sleep-disordered breathing in patients with opioid use disorders in long-term maintenance on buprenorphine-naloxone: A case series.	2015	7		Journal of opioid management	1551-7489 (Print)	11	4	363-6	DeVido J and Connery H and Hill KP	https://pubmed.ncbi.nlm.nih.gov/26312963/	eng	10.5055/jom.2015.0285	26312963	PMC4754775
Sleep-related breathing and sleep-wake disturbances in ischemic stroke.	2009	10	20	Neurology	1526-632X (Electronic)	73	16	1313-22	Hermann DM and Bassetti CL	https://pubmed.ncbi.nlm.nih.gov/19841384/	eng	10.1212/WNL.0b013e3181bd137c	19841384
Sleepiness of occupational drivers.	2005	1		Industrial health	0019-8366 (Print)	43	1	2023-03-30	Philip P	https://pubmed.ncbi.nlm.nih.gov/15732301/	eng	10.2486/indhealth.43.30	15732301
Slow ventricular tachycardia in a 91-year-old man with implantable cardioverter-defibrillator and acute respiratory failure.	2017	8		The American journal of emergency medicine	1532-8171 (Electronic)	35	8	1213.e5-1213.e8	Vargas N and Tibullo L and Landi CAE and Carifi G and Landi E and Salsano E and Di Grezia F and Candelmo F	https://pubmed.ncbi.nlm.nih.gov/28526597/	eng	10.1016/j.ajem.2017.05.009	28526597
Society for Ambulatory Anesthesia consensus statement on preoperative selection of adult patients with obstructive sleep apnea scheduled for ambulatory surgery.	2012	11		Anesthesia and analgesia	1526-7598 (Electronic)	115	5	1060-8	Joshi GP and Ankichetty SP and Gan TJ and Chung F	https://pubmed.ncbi.nlm.nih.gov/22886843/	eng	10.1213/ANE.0b013e318269cfd7	22886843
Spinocerebellar Ataxia Type 6.	1993								Casey HL and Gomez CM	https://pubmed.ncbi.nlm.nih.gov/20301319/	eng		20301319
Staged unilateral lung volume reduction surgery: from mini-invasive to minimalist treatment strategies.	2018	8		Journal of thoracic disease	2072-1439 (Print)	10		S2754-S2762	Pompeo E and Rogliani P and Cristino B and Fabbi E and Dauri M and Sergiacomi G	https://pubmed.ncbi.nlm.nih.gov/30210829/	eng	10.21037/jtd.2018.05.171	30210829	PMC6129814
State of the art and perspectives in non-intubated thoracic surgery.	2014	11		Annals of translational medicine	2305-5839 (Print)	2	11	106	Pompeo E	https://pubmed.ncbi.nlm.nih.gov/25489580/	eng	10.3978/j.issn.2305-5839.2014.10.01	25489580	PMC4245516
Strategies for weaning from mechanical ventilation: a state of the art review.	2015	8		Intensive & critical care nursing	1532-4036 (Electronic)	31	4	189-95	Rose L	https://pubmed.ncbi.nlm.nih.gov/26209016/	eng	10.1016/j.iccn.2015.07.003	26209016
Strategies to relieve dyspnoea in patients with advanced chronic respiratory diseases. A narrative review.	2019	9		Pulmonology	2531-0437 (Electronic)	25	5	289-298	Ambrosino N and Fracchia C	https://pubmed.ncbi.nlm.nih.gov/31129045/	eng	10.1016/j.pulmoe.2019.04.002	31129045
Study on prevention of hypercapnia by nasal high flow in patients undergoing endoscopic retrograde cholangiopancreatography during intravenous anesthesia.	2020	5		Medicine	1536-5964 (Electronic)	99	19	e20036	Ayuse T and Sawase H and Ozawa E and Nagata K and Komatsu N and Sanuki T and Kurata S and Mishima G and Hosogaya N and Nakashima S and Pinkham M and Tatkov S and Kazuhiko N	https://pubmed.ncbi.nlm.nih.gov/32384464/	eng	10.1097/MD.0000000000020036	32384464	PMC7220513
Study on prevention of hypercapnia by Nasal High Flow in patients with endoscopic submucosal dissection during intravenous anesthesia.	2020	5		Medicine	1536-5964 (Electronic)	99	19	e20038	Ayuse T and Yamguchi N and Hashiguchi K and Sanuki T and Mishima G and Kurata S and Hosogaya N and Nakashima S and Pinkham M and Tatkov S and Nakao K	https://pubmed.ncbi.nlm.nih.gov/32384465/	eng	10.1097/MD.0000000000020038	32384465	PMC7220533
Subcutaneous dissociative conscious sedation (sDCS) an alternative method for airway regional blocks: a new approach.	2011	10	26	BMC anesthesiology	1471-2253 (Electronic)	11		19	Javid MJ	https://pubmed.ncbi.nlm.nih.gov/22029736/	eng	10.1186/1471-2253-11-19	22029736	PMC3217901
Success of Hypoglossal Nerve Stimulation Using Mandibular Advancement During Sleep Endoscopy.	2020	12		The Laryngoscope	1531-4995 (Electronic)	130	12	2917-2921	Mulholland GB and Dedhia RC	https://pubmed.ncbi.nlm.nih.gov/32108345/	eng	10.1002/lary.28589	32108345	PMC7483837
Successful defibrillation immediately after the intravascular injection of ropivacaine.	2005	5		Canadian journal of anaesthesia = Journal canadien d'anesthesie	0832-610X (Print)	52	5	490-2	Gielen M and Slappendel R and Jack N	https://pubmed.ncbi.nlm.nih.gov/15872127/	eng	10.1007/BF03016528	15872127
Successful management of drug-induced hypercapnic acidosis with naloxone and noninvasive positive pressure ventilation.	2015	2		The American journal of emergency medicine	1532-8171 (Electronic)	33	2	312.e3-4	Agrafiotis M and Tryfon S and Siopi D and Chassapidou G and Galanou A and Tsara V	https://pubmed.ncbi.nlm.nih.gov/25176564/	eng	10.1016/j.ajem.2014.08.006	25176564
Surfactant therapy via thin catheter in preterm infants with or at risk of respiratory distress syndrome.	2021	5	10	The Cochrane database of systematic reviews	1469-493X (Electronic)	5	5	CD011672	Abdel-Latif ME and Davis PG and Wheeler KI and De Paoli AG and Dargaville PA	https://pubmed.ncbi.nlm.nih.gov/33970483/	eng	10.1002/14651858.CD011672.pub2	33970483	PMC8109227
Survival of severe amlodipine intoxication due to medical intensive care.	2006	9	12	Forensic science international	0379-0738 (Print)	161	2	216-20	Vogt S and Mehlig A and Hunziker P and Scholer A and Jung J and González AB and Weinmann W and Marsch S	https://pubmed.ncbi.nlm.nih.gov/16872774/	eng	10.1016/j.forsciint.2006.02.051	16872774
Surviving Sepsis Campaign: international guidelines for management of severe sepsis and septic shock, 2012.	2013	2		Intensive care medicine	1432-1238 (Electronic)	39	2	165-228	Dellinger RP and Levy MM and Rhodes A and Annane D and Gerlach H and Opal SM and Sevransky JE and Sprung CL and Douglas IS and Jaeschke R and Osborn TM and Nunnally ME and Townsend SR and Reinhart K and Kleinpell RM and Angus DC and Deutschman CS and Machado FR and Rubenfeld GD and Webb S and Beale RJ and Vincent JL and Moreno R	https://pubmed.ncbi.nlm.nih.gov/23361625/	eng	10.1007/s00134-012-2769-8	23361625	PMC7095153
Systematic review: Clinical effectiveness of interventions for the treatment of nocturnal gastroesophageal reflux.	2022	12		Neurogastroenterology and motility	1365-2982 (Electronic)	34	12	e14385	Schuitenmaker JM and Kuipers T and Smout AJPM and Fockens P and Bredenoord AJ	https://pubmed.ncbi.nlm.nih.gov/35445777/	eng	10.1111/nmo.14385	35445777	PMC10078437
Systolic anterior motion causing hemodynamic instability and pulmonary edema during bleeding.	2010	8		Minerva anestesiologica	1827-1596 (Electronic)	76	8	653-6	Cavallaro F and Marano C and Sandroni C and Dell'anna A	https://pubmed.ncbi.nlm.nih.gov/20661209/	eng		20661209
Techniques to monitor respiratory drive and inspiratory effort.	2020	2		Current opinion in critical care	1531-7072 (Electronic)	26	1	2023-10-03	Telias I and Spadaro S	https://pubmed.ncbi.nlm.nih.gov/31764192/	eng	10.1097/MCC.0000000000000680	31764192
Tele-Assisted Palliative Homecare for Advanced Chronic Obstructive Pulmonary Disease: A Feasibility Study.	2019	2		Journal of palliative medicine	1557-7740 (Electronic)	22	2	173-178	Vitacca M and Comini L and Tabaglio E and Platto B and Gazzi L	https://pubmed.ncbi.nlm.nih.gov/30256709/	eng	10.1089/jpm.2018.0321	30256709
The association between body mass index, processes of care, and outcomes from mechanical ventilation: a prospective cohort study.	2012	5		Critical care medicine	1530-0293 (Electronic)	40	5	1456-63	O'Brien JM Jr and Philips GS and Ali NA and Aberegg SK and Marsh CB and Lemeshow S	https://pubmed.ncbi.nlm.nih.gov/22430246/	eng	10.1097/CCM.0b013e31823e9a80	22430246
The Association Between Opioid Use and Opioid Type and the Clinical Course and Outcomes of Acute Pancreatitis.	2022	5	1	Pancreas	1536-4828 (Electronic)	51	5	523-530	Elias A and Korytny A and Klein A and Khoury Y and Ben Hur D and Braun E and Azzam ZS and Ghersin I	https://pubmed.ncbi.nlm.nih.gov/35835104/	eng	10.1097/MPA.0000000000002052	35835104
The Association of an Alpha-2 Adrenergic Receptor Agonist and Mortality in Patients With COVID-19.	2021			Frontiers in medicine	2296-858X (Print)	8		797647	Hamilton JL and Vashi M and Kishen EB and Fogg LF and Wimmer MA and Balk RA	https://pubmed.ncbi.nlm.nih.gov/35059419/	eng	10.3389/fmed.2021.797647	35059419	PMC8764306
The association of aspirin use with severity of acute exacerbation of chronic obstructive pulmonary disease: a retrospective cohort study.	2018	2	21	NPJ primary care respiratory medicine	2055-1010 (Electronic)	28	1	7	Goto T and Faridi MK and Camargo CA and Hasegawa K	https://pubmed.ncbi.nlm.nih.gov/29467461/	eng	10.1038/s41533-018-0074-x	29467461	PMC5821863
The burden of venipuncture pain in neonatal intensive care units: EPIPPAIN 2, a prospective observational study.	2016	5		International journal of nursing studies	1873-491X (Electronic)	57		48-59	Courtois E and Cimerman P and Dubuche V and Goiset MF and Orfèvre C and Lagarde A and Sgaggero B and Guiot C and Goussot M and Huraux E and Nanquette MC and Butel C and Ferreira AM and Lacoste S and Séjourné S and Jolly V and Lajoie G and Maillard V and Guedj R and Chappuy H and Carbajal R	https://pubmed.ncbi.nlm.nih.gov/27045564/	eng	10.1016/j.ijnurstu.2016.01.014	27045564
The cardiorespiratory effects of a fentanyl infusion following acepromazine and glycopyrrolate in dogs.	2008	11	1	Tijdschrift voor diergeneeskunde	0040-7453 (Print)	133	21	888-95	Lemmens S and Stienen PJ and Jaramillo LG and Doornenbal A and Hellebrekers LJ	https://pubmed.ncbi.nlm.nih.gov/19040085/	eng		19040085
The clinical advantage of nasal high-flow in respiratory management during procedural sedation: A scoping review on the application of nasal high-flow during dental procedures with sedation.	2022	11		The Japanese dental science review	1882-7616 (Print)	58		179-182	Kurata S and Sanuki T and Higuchi H and Miyawaki T and Watanabe S and Maeda S and Sato S and Pinkham M and Tatkov S and Ayuse T	https://pubmed.ncbi.nlm.nih.gov/35677939/	eng	10.1016/j.jdsr.2022.05.003	35677939	PMC9168142
The Combination of Supplemental Oxygen and a Hypnotic Markedly Improves Obstructive Sleep Apnea in Patients with a Mild to Moderate Upper Airway Collapsibility.	2016	11	1	Sleep	1550-9109 (Electronic)	39	11	1973-1983	Edwards BA and Sands SA and Owens RL and Eckert DJ and Landry S and White DP and Malhotra A and Wellman A	https://pubmed.ncbi.nlm.nih.gov/27634790/	eng	10.5665/sleep.6226	27634790	PMC5070751
The discriminatory value of cardiorespiratory interactions in distinguishing awake from anaesthetised states: a randomised observational study.	2015	12		Anaesthesia	1365-2044 (Electronic)	70	12	1356-68	Kenwright DA and Bernjak A and Draegni T and Dzeroski S and Entwistle M and Horvat M and Kvandal P and Landsverk SA and McClintock PV and Musizza B and Petrovčič J and Raeder J and Sheppard LW and Smith AF and Stankovski T and Stefanovska A	https://pubmed.ncbi.nlm.nih.gov/26350998/	eng	10.1111/anae.13208	26350998	PMC4989441
The effect of airway pressure release ventilation on pulmonary catheter readings: specifically pulmonary capillary wedge pressure in a Swine model.	2011			Anesthesiology research and practice	1687-6970 (Electronic)	2011		371594	Slim AM and Martinho S and Slim J and Davenport E and Castillo-Rojas LM and Shry EA	https://pubmed.ncbi.nlm.nih.gov/21403912/	eng	10.1155/2011/371594	21403912	PMC3049321
The effect of ductal diameter on surgical and medical closure of patent ductus arteriosus in preterm neonates: size matters.	2008	1		The Journal of thoracic and cardiovascular surgery	1097-685X (Electronic)	135	1	78-82	Tschuppert S and Doell C and Arlettaz-Mieth R and Baenziger O and Rousson V and Balmer C and Prêtre R and Dodge-Khatami A	https://pubmed.ncbi.nlm.nih.gov/18179922/	eng	10.1016/j.jtcvs.2007.07.027	18179922
The effect of listening to music during continuous positive airway pressure on agitation levels and compliance of intensive care patients with COVID-19: A randomized controlled trial.	2023	8	3	Nursing in critical care	1478-5153 (Electronic)				Bilgili S and Balci Akpinar R	https://pubmed.ncbi.nlm.nih.gov/37537508/	eng	10.1111/nicc.12952	37537508
The effect of Oxygen application with nCPAP for the prevention of desaturation during EBUS-TBNA.	2021	5		International journal of clinical practice	1742-1241 (Electronic)	75	5	e14045	Oral Tapan O and Genc S and Tertemiz KC and Ozgen Alpaydin A and Itil BO and Iyilikci Karaoglan L	https://pubmed.ncbi.nlm.nih.gov/33497028/	eng	10.1111/ijcp.14045	33497028
The effect of preemptive airway pressure release ventilation on patients with high risk for acute respiratory distress syndrome: a randomized controlled trial.	2022	1		Brazilian journal of anesthesiology (Elsevier)	2352-2291 (Electronic)	72	1	29-36	Küçük MP and Öztürk ÇE and İlkaya NK and Küçük AO and Ergül DF and Ülger F	https://pubmed.ncbi.nlm.nih.gov/33905798/	eng	10.1016/j.bjane.2021.03.022	33905798	PMC9373213
The Effect of the Modified Jaw-Thrust Maneuver on the Depth of Sedation During Drug-Induced Sleep Endoscopy.	2019	10	15	Journal of clinical sleep medicine : JCSM : official publication of the American Academy of Sleep Medicine	1550-9397 (Electronic)	15	10	1503-1508	Park D and Kim JS and Heo SJ	https://pubmed.ncbi.nlm.nih.gov/31596216/	eng	10.5664/jcsm.7986	31596216	PMC6778345
The effect of varying inhaled oxygen concentrations of high-flow nasal cannula oxygen therapy during gastroscopy with propofol sedation in elderly patients: a randomized controlled study.	2022	11	2	BMC anesthesiology	1471-2253 (Electronic)	22	1	335	Zhang W and Yin H and Xu Y and Fang Z and Wang W and Zhang C and Shi H and Wang X	https://pubmed.ncbi.nlm.nih.gov/36324081/	eng	10.1186/s12871-022-01879-z	36324081	PMC9628057
The effectiveness of high-flow nasal cannula during sedated digestive endoscopy: a systematic review and meta-analysis.	2022	2	24	European journal of medical research	2047-783X (Electronic)	27	1	30	Zhang YX and He XX and Chen YP and Yang S	https://pubmed.ncbi.nlm.nih.gov/35209948/	eng	10.1186/s40001-022-00661-8	35209948	PMC8876126
The Effectiveness of High-Flow Nasal Oxygen During the Intraoperative Period: A Systematic Review and Meta-analysis.	2020	10		Anesthesia and analgesia	1526-7598 (Electronic)	131	4	1102-1110	Spence EA and Rajaleelan W and Wong J and Chung F and Wong DT	https://pubmed.ncbi.nlm.nih.gov/32925331/	eng	10.1213/ANE.0000000000005073	32925331
The Effects of Secondhand Smoke Exposure on Postoperative Pain and Ventilation Values During One-Lung Ventilation: A Prospective Clinical Trial.	2019	3		Journal of cardiothoracic and vascular anesthesia	1532-8422 (Electronic)	33	3	710-716	Ozkan AS and Ucar M and Akbas S	https://pubmed.ncbi.nlm.nih.gov/30093188/	eng	10.1053/j.jvca.2018.06.028	30093188
The Effects of Short-Term Propofol and Dexmedetomidine on Lung Mechanics, Histology, and Biological Markers in Experimental Obesity.	2016	4		Anesthesia and analgesia	1526-7598 (Electronic)	122	4	1015-23	Heil LB and Santos CL and Santos RS and Samary CS and Cavalcanti VC and Araújo MM and Poggio H and Maia Lde A and Trevenzoli IH and Pelosi P and Fernandes FC and Villela NR and Silva PL and Rocco PR	https://pubmed.ncbi.nlm.nih.gov/26720616/	eng	10.1213/ANE.0000000000001114	26720616
The feasibility and reliability of actigraphy to monitor sleep in intensive care patients: an observational study.	2021	1	29	Critical care (London, England)	1466-609X (Electronic)	25	1	42	Delaney LJ and Litton E and Melehan KL and Huang HC and Lopez V and Van Haren F	https://pubmed.ncbi.nlm.nih.gov/33514414/	eng	10.1186/s13054-020-03447-8	33514414	PMC7844945
The human volatilome: volatile organic compounds (VOCs) in exhaled breath, skin emanations, urine, feces and saliva.	2014	9		Journal of breath research	1752-7163 (Electronic)	8	3	34001	Amann A and Costello Bde L and Miekisch W and Schubert J and Buszewski B and Pleil J and Ratcliffe N and Risby T	https://pubmed.ncbi.nlm.nih.gov/24946087/	eng	10.1088/1752-7155/8/3/034001	24946087
The impact of epidural analgesia for acute pancreatitis on maternal and fetal outcome: a cohort study.	2023	5		Annals of medicine and surgery (2012)	2049-0801 (Print)	85	5	1475-1479	Khan S and Rizwan Umer M and Ali Z and Khan MA and Raza A and Nadeem A and Hassan MR and Mumtaz H	https://pubmed.ncbi.nlm.nih.gov/37229035/	eng	10.1097/MS9.0000000000000429	37229035	PMC10205265
The Impact of Preintubation Noninvasive Ventilation on Outcomes in Pediatric Acute Respiratory Distress Syndrome.	2021	5	1	Critical care medicine	1530-0293 (Electronic)	49	5	816-827	Kopp W and Gedeit RG and Asaro LA and McLaughlin GE and Wypij D and Curley MAQ	https://pubmed.ncbi.nlm.nih.gov/33590999/	eng	10.1097/CCM.0000000000004819	33590999
The impact of spontaneous breathing during mechanical ventilation.	2006	2		Current opinion in critical care	1070-5295 (Print)	12	1	2023-08-13	Putensen C and Muders T and Varelmann D and Wrigge H	https://pubmed.ncbi.nlm.nih.gov/16394778/	eng	10.1097/01.ccx.0000198994.37319.60	16394778
The Management of Chronic Insomnia Disorder and Obstructive Sleep Apnea: Synopsis of the 2019 U.S. Department of Veterans Affairs and U.S. Department of Defense Clinical Practice Guidelines.	2020	3	3	Annals of internal medicine	1539-3704 (Electronic)	172	5	325-336	Mysliwiec V and Martin JL and Ulmer CS and Chowdhuri S and Brock MS and Spevak C and Sall J	https://pubmed.ncbi.nlm.nih.gov/32066145/	eng	10.7326/M19-3575	32066145
The obese patient undergoing nonbariatric surgery.	2016	6		Current opinion in anaesthesiology	1473-6500 (Electronic)	29	3	421-9	Bluth T and Pelosi P and de Abreu MG	https://pubmed.ncbi.nlm.nih.gov/26982116/	eng	10.1097/ACO.0000000000000337	26982116
The obesity-hypoventilation syndrome and respiratory failure in the acute trauma patient.	2011	4		The Journal of emergency medicine	0736-4679 (Print)	40	4	e67-9	Nelson JA and Loredo JS and Acosta JA	https://pubmed.ncbi.nlm.nih.gov/18757156/	eng	10.1016/j.jemermed.2007.12.022	18757156
The opinion of French pulmonologists and palliative care physicians on non-invasive ventilation during palliative sedation at end of life: a nationwide survey.	2021	5	17	BMC palliative care	1472-684X (Electronic)	20	1	68	Guastella V and Piwko G and Greil A and Lambert C and Lautrette A	https://pubmed.ncbi.nlm.nih.gov/34001065/	eng	10.1186/s12904-021-00755-w	34001065	PMC8130279
The opinion of French pulmonologists and palliative care physicians on non-invasive ventilation during palliative sedation at end of life: a nationwide survey.	2021	5	17	BMC palliative care	1472-684X (Electronic)	20	1	68	Guastella V and Piwko G and Greil A and Lambert C and Lautrette A	https://pubmed.ncbi.nlm.nih.gov/34001065/	eng	10.1186/s12904-021-00755-w	34001065	PMC8130279
The performance of COBRA, a decision rule to predict the need for intensive care interventions in intentional drug overdose.	2022	4	1	European journal of emergency medicine : official journal of the European Society for Emergency Medicine	1473-5695 (Electronic)	29	2	126-133	Wiersma T and van den Oever HLA and van Hout FJHA and Twijnstra MJ and Mauritz GJ and van 't Riet E and Jansman FGA	https://pubmed.ncbi.nlm.nih.gov/34560700/	eng	10.1097/MEJ.0000000000000877	34560700
The Pitfall of Over-Sedation During Recovery From Acute Kidney Injury.	2023	4		Hospital pharmacy	0018-5787 (Print)	58	2	143-147	Hui WF and Lam CY and Cheung WL and Ku SW	https://pubmed.ncbi.nlm.nih.gov/36890960/	eng	10.1177/00185787221126336	36890960	PMC9986579
The practice of procedural pain assessment and management in neonatal intensive care unit in Ethiopia: Cross-sectional study.	2022	3		Health science reports	2398-8835 (Electronic)	5	2	e533	Assefa E and Dinkiye M and Geleta T and Tantu T and Wondwosen M and Zewdu D	https://pubmed.ncbi.nlm.nih.gov/35224227/	eng	10.1002/hsr2.533	35224227	PMC8851569
The predictive value of drug-induced sleep endoscopy for CPAP titration in OSA patients.	2018	12		Sleep & breathing = Schlaf & Atmung	1522-1709 (Electronic)	22	4	949-954	Lan MC and Hsu YB and Lan MY and Huang YC and Kao MC and Huang TT and Chiu TJ and Yang MC	https://pubmed.ncbi.nlm.nih.gov/29247295/	eng	10.1007/s11325-017-1600-8	29247295
The quest for stability in an unstable world: adaptive servoventilation in opioid induced complex sleep apnea syndrome.	2008	8	15	Journal of clinical sleep medicine : JCSM : official publication of the American Academy of Sleep Medicine	1550-9389 (Print)	4	4	321-3	Morgenthaler TI	https://pubmed.ncbi.nlm.nih.gov/18763422/	eng		18763422	PMC2542502
The Relationship Between the Mechanisms of Action and Safety Profiles of Intrathecal Morphine and Ziconotide: A Review of the Literature.	2015	7		Pain medicine (Malden, Mass.)	1526-4637 (Electronic)	16	7	1265-77	Webster LR	https://pubmed.ncbi.nlm.nih.gov/25645109/	eng	10.1111/pme.12666	25645109
The role of actigraphy in the study of sleep and circadian rhythms.	2003	5	1	Sleep	0161-8105 (Print)	26	3	342-92	Ancoli-Israel S and Cole R and Alessi C and Chambers M and Moorcroft W and Pollak CP	https://pubmed.ncbi.nlm.nih.gov/12749557/	eng	10.1093/sleep/26.3.342	12749557
The successful application of high flow nasal cannula for awake craniotomy.	2019	8		Journal of clinical anesthesia	1873-4529 (Electronic)	55		140-141	Lin YC and Liu YT and Wu ZF and Chan SM	https://pubmed.ncbi.nlm.nih.gov/30658329/	eng	10.1016/j.jclinane.2019.01.012	30658329
The Thai Anesthesia Incidents Study (THAI Study) of anesthetic outcomes: II. Anesthetic profiles and adverse events.	2005	11		Journal of the Medical Association of Thailand = Chotmaihet thangphaet	0125-2208 (Print)	88		S14-29	Charuluxananan S and Punjasawadwong Y and Suraseranivongse S and Srisawasdi S and Kyokong O and Chinachoti T and Chanchayanon T and Rungreungvanich M and Thienthong S and Sirinan C and Rodanant O	https://pubmed.ncbi.nlm.nih.gov/16862682/	eng		16862682
The use of continuous positive airway pressure during an awake craniotomy in a patient with obstructive sleep apnea.	2008	6		Journal of clinical anesthesia	0952-8180 (Print)	20	4	297-9	Huncke T and Chan J and Doyle W and Kim J and Bekker A	https://pubmed.ncbi.nlm.nih.gov/18617130/	eng	10.1016/j.jclinane.2007.10.015	18617130
The validity of the static-charge-sensitive bed in the detection of fentanyl-induced respiratory depression.	2004	3		Acta anaesthesiologica Scandinavica	0001-5172 (Print)	48	3	371-6	Nikkola EM and Leino KA and Takala RS and Kirvelä OA and Salonen MA	https://pubmed.ncbi.nlm.nih.gov/14982573/	eng	10.1111/j.0001-5172.2004.0291.x	14982573
The value of drug-induced sleep computed tomography in diagnosis of obstructive sleep apnea syndrome: a pilot study.	2019	10		Acta oto-laryngologica	1651-2251 (Electronic)	139	10	895-901	Zhang X and Lv N and Li X and Sun S and Li J and Yang H and Yu Z and Wang H	https://pubmed.ncbi.nlm.nih.gov/31373241/	eng	10.1080/00016489.2019.1632480	31373241
The versatility of median sternotomy in general paediatric surgery.	2013	6	5	South African medical journal = Suid-Afrikaanse tydskrif vir geneeskunde	0256-9574 (Print)	103	10	732-5	Gopal M and Chung SH and Westgarth-Taylor C and Fartacek R and Loveland J	https://pubmed.ncbi.nlm.nih.gov/24079624/	eng	10.7196/samj.6769	24079624
Thrombocytopenia: A Risk Factor of Mortality for Patients with Sepsis in the Intensive Care Unit.	2016	1		Turkish thoracic journal	2148-7197 (Print)	17	1	2014-07-01	Burunsuzoğlu B and Saltürk C and Karakurt Z and Öngel EA and Takır HB and Kargın F and Horzum G and Balcı M and Moçin Ö and Adıgüzel N and Güngör G and Yılmaz A	https://pubmed.ncbi.nlm.nih.gov/29404115/	eng	10.5578/ttj.17.1.002	29404115	PMC5792114
Timing of noninvasive ventilation failure: causes, risk factors, and potential remedies.	2014	2	13	BMC pulmonary medicine	1471-2466 (Electronic)	14		19	Ozyilmaz E and Ugurlu AO and Nava S	https://pubmed.ncbi.nlm.nih.gov/24520952/	eng	10.1186/1471-2466-14-19	24520952	PMC3925956
Topical curcumin can inhibit deleterious effects of upper respiratory tract bacteria on human oropharyngeal cells in vitro: potential role for patients with cancer therapy induced mucositis?	2011	6		Supportive care in cancer : official journal of the Multinational Association of Supportive Care in Cancer	1433-7339 (Electronic)	19	6	799-806	Lüer S and Troller R and Jetter M and Spaniol V and Aebi C	https://pubmed.ncbi.nlm.nih.gov/20467756/	eng	10.1007/s00520-010-0894-x	20467756
Towards a non-invasive cardiac arrest monitor: An in vivo pilot study.	2019	1		Resuscitation	1873-1570 (Electronic)	134		76-80	Kucewicz JC and Salcido DD and Adedipe AA and Truong K and Nichol G and Mourad PD	https://pubmed.ncbi.nlm.nih.gov/30365974/	eng	10.1016/j.resuscitation.2018.10.021	30365974
Tracheal gas insufflation-augmented continuous positive airway pressure in a spontaneously breathing model of neonatal respiratory distress.	2004	11		Pediatric pulmonology	8755-6863 (Print)	38	5	386-95	Miller TL and Blackson TJ and Shaffer TH and Touch SM	https://pubmed.ncbi.nlm.nih.gov/15390348/	eng	10.1002/ppul.20094	15390348
Tracheal intubation in critically ill patients: a comprehensive systematic review of randomized trials.	2018	1	20	Critical care (London, England)	1466-609X (Electronic)	22	1	6	Cabrini L and Landoni G and Baiardo Redaelli M and Saleh O and Votta CD and Fominskiy E and Putzu A and Snak de Souza CD and Antonelli M and Bellomo R and Pelosi P and Zangrillo A	https://pubmed.ncbi.nlm.nih.gov/29351759/	eng	10.1186/s13054-017-1927-3	29351759	PMC5775615
Transareolar Single-Port Needlescopic Thoracic Sympathectomy Under Intravenous Anesthesia Without Intubation: A Randomized Controlled Trial.	2016	12		Journal of laparoendoscopic & advanced surgical techniques. Part A	1557-9034 (Electronic)	26	12	958-964	Chen J and Du Q and Lin M and Lin J and Li X and Lai F and Tu Y	https://pubmed.ncbi.nlm.nih.gov/27556596/	eng	10.1089/lap.2015.0470	27556596
Transient obstructive sleep apnea and asystole in association with presumed viral encephalopathy.	2003	5	27	Neurology	1526-632X (Electronic)	60	10	1692-4	Dyken ME and Yamada T and Berger HA	https://pubmed.ncbi.nlm.nih.gov/12771270/	eng	10.1212/01.wnl.0000064166.82077.eb	12771270
Transmission of Oral Pressure Compromises Oronasal CPAP Efficacy in the Treatment of OSA.	2019	12		Chest	1931-3543 (Electronic)	156	6	1187-1194	Madeiro F and Andrade RGS and Piccin VS and Pinheiro GDL and Moriya HT and Genta PR and Lorenzi-Filho G	https://pubmed.ncbi.nlm.nih.gov/31238041/	eng	10.1016/j.chest.2019.05.024	31238041
Transnasal humidified rapid insufflation ventilatory exchange during bronchoscopy in severe pulmonary hypertension due to Gerbode defect.	2020	4		Respirology case reports	2051-3380 (Print)	8	3	e00519	Upperman L and Gildea T and Galway U	https://pubmed.ncbi.nlm.nih.gov/32166032/	eng	10.1002/rcr2.519	32166032	PMC7056348
Traumatic brain injury: increasing ICP attenuates respiratory modulations of cerebral blood flow velocity.	2015	2		Medical engineering & physics	1873-4030 (Electronic)	37	2	175-9	Haubrich C and Diehl RR and Kasprowicz M and Diedler J and Sorrentino E and Smielewski P and Czosnyka M	https://pubmed.ncbi.nlm.nih.gov/25553961/	eng	10.1016/j.medengphy.2014.11.009	25553961
Trazodone Effects on Obstructive Sleep Apnea and Non-REM Arousal Threshold.	2015	5		Annals of the American Thoracic Society	2325-6621 (Electronic)	12	5	758-64	Smales ET and Edwards BA and Deyoung PN and McSharry DG and Wellman A and Velasquez A and Owens R and Orr JE and Malhotra A	https://pubmed.ncbi.nlm.nih.gov/25719754/	eng	10.1513/AnnalsATS.201408-399OC	25719754	PMC4418332
Trazodone increases the respiratory arousal threshold in patients with obstructive sleep apnea and a low arousal threshold.	2014	4	1	Sleep	1550-9109 (Electronic)	37	4	811-9	Eckert DJ and Malhotra A and Wellman A and White DP	https://pubmed.ncbi.nlm.nih.gov/24899767/	eng	10.5665/sleep.3596	24899767	PMC4044741
Treatment and outcome data of very low birth weight infants treated with less invasive surfactant administration in comparison to intubation and mechanical ventilation in the clinical setting of a cross-sectional observational multicenter study.	2018	8		European journal of pediatrics	1432-1076 (Electronic)	177	8	1207-1217	Langhammer K and Roth B and Kribs A and Göpel W and Kuntz L and Miedaner F	https://pubmed.ncbi.nlm.nih.gov/29808237/	eng	10.1007/s00431-018-3179-x	29808237
Treatment effect of nafamostat mesylate in patients with COVID-19 pneumonia: study protocol for a randomized controlled trial.	2021	11	23	Trials	1745-6215 (Electronic)	22	1	832	Moon K and Hong KW and Bae IG	https://pubmed.ncbi.nlm.nih.gov/34814935/	eng	10.1186/s13063-021-05760-1	34814935	PMC8609248
Treatment for patients with sleep apnea on opioids for chronic pain: results of the OpSafe trial.	2021	4	1	Journal of clinical sleep medicine : JCSM : official publication of the American Academy of Sleep Medicine	1550-9397 (Electronic)	17	4	819-824	Wasef S and Mir S and Ryan C and Waseem R and Bellingham G and Kashgari A and Wong J and Chung F	https://pubmed.ncbi.nlm.nih.gov/33382032/	eng	10.5664/jcsm.9064	33382032	PMC8020677
Treatment of cardiogenic pulmonary oedema by helmet-delivered non-invasive pressure support ventilation in children with scorpion sting envenomation.	2008	3		Annals of the Academy of Medicine, Singapore	0304-4602 (Print)	37	3	230-4	Yildizdas D and Yilmaz HL and Erdem S	https://pubmed.ncbi.nlm.nih.gov/18392303/	eng		18392303
Treatment of central sleep apnea in U.S. veterans.	2012	10	15	Journal of clinical sleep medicine : JCSM : official publication of the American Academy of Sleep Medicine	1550-9397 (Electronic)	8	5	555-63	Chowdhuri S and Ghabsha A and Sinha P and Kadri M and Narula S and Badr MS	https://pubmed.ncbi.nlm.nih.gov/23066368/	eng	10.5664/jcsm.2156	23066368	PMC3459202
Treatment of complex sleep apnea syndrome.	2012	10		Chest	1931-3543 (Electronic)	142	4	1049-1057	Kuźniar TJ and Morgenthaler TI	https://pubmed.ncbi.nlm.nih.gov/23032455/	eng	10.1378/chest.11-3223	23032455
Treatment of obstructive sleep apnea in primary care.	2004	2	1	American family physician	0002-838X (Print)	69	3	561-8	Victor LD	https://pubmed.ncbi.nlm.nih.gov/14971838/	eng		14971838
Treatment of traumatic brain injury in pediatrics.	2009	11		Current treatment options in neurology	1534-3138 (Electronic)	11	6	393-404	Madikians A and Giza CC	https://pubmed.ncbi.nlm.nih.gov/19891903/	eng	10.1007/s11940-009-0044-2	19891903
Treatment Options for Central Sleep Apnea: Comparison of Ventilator, Oxygen, and Drug Therapies.	2016			Advances in experimental medicine and biology	0065-2598 (Print)	905		79-86	Yayan J and Rasche K	https://pubmed.ncbi.nlm.nih.gov/26747067/	eng	10.1007/5584_2015_183	26747067
Trials in sickle cell disease.	2006	6		Pediatric neurology	0887-8994 (Print)	34	6	450-8	Kirkham FJ and Lerner NB and Noetzel M and DeBaun MR and Datta AK and Rees DC and Adams RJ	https://pubmed.ncbi.nlm.nih.gov/16765823/	eng	10.1016/j.pediatrneurol.2005.10.017	16765823
Ultrasonographic measurement of the optic nerve sheath diameter to detect intracranial hypertension: an observational study.	2023	2	2	The ultrasound journal	2524-8987 (Electronic)	15	1	4	Yic CD and Pontet J and Mercado M and Muñoz M and Biestro A	https://pubmed.ncbi.nlm.nih.gov/36729242/	eng	10.1186/s13089-022-00304-3	36729242	PMC9895168
Ultrasound evaluation of diaphragm kinetics after minimally invasive surfactant administration.	2023	9	3	Journal of ultrasound	1876-7931 (Electronic)				Radicioni M and Pennoni S and Fantauzzi A and Bini V and Camerini P	https://pubmed.ncbi.nlm.nih.gov/37660325/	eng	10.1007/s40477-023-00820-5	37660325
Ultrasound-guided transversus abdominis plane (TAP) block: a useful adjunct in the management of postoperative respiratory failure.	2011	6		Journal of clinical anesthesia	1873-4529 (Electronic)	23	4	303-6	Singh M and Chin KJ and Chan V	https://pubmed.ncbi.nlm.nih.gov/21663815/	eng	10.1016/j.jclinane.2010.05.012	21663815
Understanding Phenotypes of Obstructive Sleep Apnea: Applications in Anesthesia, Surgery, and Perioperative Medicine.	2017	1		Anesthesia and analgesia	1526-7598 (Electronic)	124	1	179-191	Subramani Y and Singh M and Wong J and Kushida CA and Malhotra A and Chung F	https://pubmed.ncbi.nlm.nih.gov/27861433/	eng	10.1213/ANE.0000000000001546	27861433	PMC5429962
Understanding the Pathophysiology, Implications, and Treatment Options of Patent Ductus Arteriosus in the Neonatal Population.	2019	6		Advances in neonatal care : official journal of the National Association of Neonatal Nurses	1536-0911 (Electronic)	19	3	179-187	Conrad C and Newberry D	https://pubmed.ncbi.nlm.nih.gov/30720481/	eng	10.1097/ANC.0000000000000590	30720481
Underwater-seal nasogastric tube drainage to relieve gastric distension caused by air swallowing.	2011	2		Anaesthesia	1365-2044 (Electronic)	66	2	124-6	Solomon AW and Bramall JC and Ball J	https://pubmed.ncbi.nlm.nih.gov/21128904/	eng	10.1111/j.1365-2044.2010.06565.x	21128904
Unexplained acute respiratory distress syndrome after varicocele surgery; report of a case.	2011			Tuberkuloz ve toraks	0494-1373 (Print)	59	2	184-7	Teke T and Maden E and Korkmaz C and Metineren R and Uzun K	https://pubmed.ncbi.nlm.nih.gov/21740396/	eng	10.5578/tt.786	21740396
Unrecognized sleep apnea in the surgical patient: implications for the perioperative setting.	2006	1		Chest	0012-3692 (Print)	129	1	198-205	Kaw R and Michota F and Jaffer A and Ghamande S and Auckley D and Golish J	https://pubmed.ncbi.nlm.nih.gov/16424433/	eng	10.1378/chest.129.1.198	16424433
Unusual applications of noninvasive ventilation.	2011	8		The European respiratory journal	1399-3003 (Electronic)	38	2	440-9	Ambrosino N and Guarracino F	https://pubmed.ncbi.nlm.nih.gov/21349915/	eng	10.1183/09031936.00192810	21349915
Update in Sleep 2019.	2020	6	15	American journal of respiratory and critical care medicine	1535-4970 (Electronic)	201	12	1473-1479	Leary EB and Zinchuk A and Stone KL and Mehra R	https://pubmed.ncbi.nlm.nih.gov/32293912/	eng	10.1164/rccm.202003-0586UP	32293912
Update of minimally invasive surfactant therapy.	2017	9		Korean journal of pediatrics	1738-1061 (Print)	60	9	273-281	Shim GH	https://pubmed.ncbi.nlm.nih.gov/29042870/	eng	10.3345/kjp.2017.60.9.273	29042870	PMC5638833
Update on the management of COPD.	2008	6		Chest	0012-3692 (Print)	133	6	1451-1462	Celli BR	https://pubmed.ncbi.nlm.nih.gov/18574288/	eng	10.1378/chest.07-2061	18574288
Update on ventilation management in the Pediatric Intensive Care Unit.	2022	2		Paediatric anaesthesia	1460-9592 (Electronic)	32	2	354-362	Egbuta C and Easley RB	https://pubmed.ncbi.nlm.nih.gov/34882910/	eng	10.1111/pan.14374	34882910
Upper airway resistance syndrome: a long-term outcome study.	2006	4		Journal of psychiatric research	0022-3956 (Print)	40	3	273-9	Guilleminault C and Kirisoglu C and Poyares D and Palombini L and Leger D and Farid-Moayer M and Ohayon MM	https://pubmed.ncbi.nlm.nih.gov/16473570/	eng	10.1016/j.jpsychires.2005.03.007	16473570
Upper airway stimulation as an alternative to maxillomandibular advancement for obstructive sleep apnoea in a patient with dentofacial deformity: case report with literature review.	2020	7		International journal of oral and maxillofacial surgery	1399-0020 (Electronic)	49	7	908-913	Hong SO and Poomkonsarn S and Millesi G and Liu SYC	https://pubmed.ncbi.nlm.nih.gov/31870520/	eng	10.1016/j.ijom.2019.08.008	31870520
Upper Airway Video Endoscopy: Assessment of the response to positive pressure ventilation and mechanical in-exsufflation.	2019	9		Pulmonology	2531-0437 (Electronic)	25	5	299-304	Conde B and Martins N and Brandão M and Pimenta AC and Winck JC	https://pubmed.ncbi.nlm.nih.gov/31000441/	eng	10.1016/j.pulmoe.2019.02.008	31000441
Use of a High-Flow Nasal Cannula in a Child With a Functional Single Ventricle and Difficult Airway.	2021	7		Journal of cardiothoracic and vascular anesthesia	1532-8422 (Electronic)	35	7	2128-2131	Lee BA and Shin WJ and Jeong D and Choi JM and Gwak M and Song IK	https://pubmed.ncbi.nlm.nih.gov/32888801/	eng	10.1053/j.jvca.2020.08.019	32888801
Use of a novel non-invasive respiratory monitor to study changes in pulmonary ventilation during labor epidural analgesia.	2020	6		Journal of clinical monitoring and computing	1573-2614 (Electronic)	34	3	567-574	Kodali BS and Choi L and Chau A and Harvey BC and Brayanov J and Tsen LC and Palanisamy A	https://pubmed.ncbi.nlm.nih.gov/31286333/	eng	10.1007/s10877-019-00349-1	31286333
Use of analgesic and sedative drugs in VLBW infants in German NICUs from 2003-2010.	2013	12		European journal of pediatrics	1432-1076 (Electronic)	172	12	1633-9	Mehler K and Oberthuer A and Haertel C and Herting E and Roth B and Goepel W	https://pubmed.ncbi.nlm.nih.gov/23877637/	eng	10.1007/s00431-013-2095-3	23877637
Use of atosiban in a twin pregnancy with extremely preterm premature rupture in the membrane of one twin: a case report and literature review.	2010	12		Taiwanese journal of obstetrics & gynecology	1875-6263 (Electronic)	49	4	495-9	Wu MY and Chen SU and Lee CN and Ho HN and Yang YS	https://pubmed.ncbi.nlm.nih.gov/21199753/	eng	10.1016/S1028-4559(10)60103-9	21199753
Use of Dexmedetomidine in Early Prone Positioning Combined With High-Flow Nasal Cannula and Non-Invasive Positive Pressure Ventilation in a COVID-19 Positive Patient.	2020	9	13	Cureus	2168-8184 (Print)	12	9	e10430	Cruz Salcedo EM and Rodriguez LM and Patel J and Seevaratnam AR	https://pubmed.ncbi.nlm.nih.gov/33062543/	eng	10.7759/cureus.10430	33062543	PMC7556685
Use of dexmedetomidine to facilitate extubation in surgical intensive-care-unit patients who failed previous weaning attempts following prolonged mechanical ventilation: a pilot study.	2006	5		Respiratory care	0020-1324 (Print)	51	5	492-6	Siobal MS and Kallet RH and Kivett VA and Tang JF	https://pubmed.ncbi.nlm.nih.gov/16638158/	eng		16638158
Use of dexmedetomidine to facilitate non-invasive ventilation.	2013	10		International journal of critical illness and injury science	2229-5151 (Print)	3	4	274-5	Demuro JP and Mongelli MN and Hanna AF	https://pubmed.ncbi.nlm.nih.gov/24459626/	eng	10.4103/2229-5151.124161	24459626	PMC3891195
Use of extracorporeal membrane oxygenation in combination with high-frequency oscillatory ventilation in post-traumatic ARDS.	2013	3		Acta anaesthesiologica Scandinavica	1399-6576 (Electronic)	57	3	391-4	Gothner M and Buchwald D and Schlebes A and Strauch JT and Schildhauer TA and Swol J	https://pubmed.ncbi.nlm.nih.gov/23298282/	eng	10.1111/aas.12065	23298282
Use of high-flow nasal cannula and intravenous propofol sedation while performing flexible video bronchoscopy in the intensive care unit: Case reports.	2021			SAGE open medical case reports	2050-313X (Print)	9		2050313X211061911	Briones-Claudett KH and Briones-Claudett MH and López Briones B and Briones Zamora KH and Briones Marquez DC and Orozco Holguin LA and Villavicencio MF and Grunauer Andrade M	https://pubmed.ncbi.nlm.nih.gov/34900258/	eng	10.1177/2050313X211061911	34900258	PMC8664298
Use of naloxone to minimize extubation failure after premedication for INSURE procedure in preterm neonates.	2016			Journal of neonatal-perinatal medicine	1878-4429 (Electronic)	9	4	363-370	Elmekkawi A and Abdelgadir D and Van Dyk J and Choudhury J and Dunn M	https://pubmed.ncbi.nlm.nih.gov/27834786/	eng	10.3233/NPM-915141	27834786
Use of nebulised magnesium sulphate as an adjuvant in the treatment of acute exacerbations of COPD in adults: a randomised double-blind placebo-controlled trial.	2013	4		Thorax	1468-3296 (Electronic)	68	4	338-43	Edwards L and Shirtcliffe P and Wadsworth K and Healy B and Jefferies S and Weatherall M and Beasley R	https://pubmed.ncbi.nlm.nih.gov/23299960/	eng	10.1136/thoraxjnl-2012-202225	23299960
Use of sildenafil in an infant with persistent pulmonary hypertension secondary to lung and renal hypoplasia - a case report.	2019	11	6	BMC pediatrics	1471-2431 (Electronic)	19	1	416	Lavie-Nevo K and Harris KC and Ting JY	https://pubmed.ncbi.nlm.nih.gov/31690278/	eng	10.1186/s12887-019-1801-3	31690278	PMC6833248
Use of the Draeger Apollo to Deliver Bilevel Positive Pressure Ventilation During Awake Frontal Craniotomy for a Patient with Severe Chronic Obstructive Pulmonary Disease.	2015	12	1	A & A case reports	2325-7237 (Electronic)	5	11	202-5	Lee SS and Berman MF	https://pubmed.ncbi.nlm.nih.gov/26588034/	eng	10.1213/XAA.0000000000000216	26588034
Use of Transnasal Humidified Rapid-Insufflation Ventilatory Exchange for Emergent Surgical Tracheostomy: A Case Report.	2017	11	1	A & A case reports	2325-7237 (Electronic)	9	9	268-270	Desai N and Fowler A	https://pubmed.ncbi.nlm.nih.gov/28622152/	eng	10.1213/XAA.0000000000000589	28622152
Validation of the accuracy of a transport ventilator utilizing a pediatric animal model.	2014	3		Pediatric emergency care	1535-1815 (Electronic)	30	3	161-8	Heulitt MJ and Storm EA and Holt SJ and Thurman TL	https://pubmed.ncbi.nlm.nih.gov/24583576/	eng	10.1097/PEC.0000000000000086	24583576
Variety of non-invasive continuous monitoring methodologies including electrical impedance tomography provides novel insights into the physiology of lung collapse and recruitment – case report of an anaesthetized horse.	2014	3		Veterinary anaesthesia and analgesia	1467-2995 (Electronic)	41	2	196-204	Moens Y and Schramel JP and Tusman G and Ambrisko TD and Solà J and Brunner JX and Kowalczyk L and Böhm SH	https://pubmed.ncbi.nlm.nih.gov/24734295/	eng	10.1111/vaa.12098	24734295
Various Aspects of Non-Invasive Ventilation in COVID-19 Patients: A Narrative Review.	2022	5		Iranian journal of medical sciences	1735-3688 (Electronic)	47	3	194-209	Hussain Khan Z and Maki Aldulaimi A and Varpaei HA and Mohammadi M	https://pubmed.ncbi.nlm.nih.gov/35634520/	eng	10.30476/ijms.2021.91753.2291	35634520	PMC9126903
Velocity-based target flow rate for high-flow nasal cannula oxygen therapy.	2021	7		Pediatrics international : official journal of the Japan Pediatric Society	1442-200X (Electronic)	63	7	770-774	Kusubae R and Hirabayashi M and Nakazaki N and Shinkoda Y	https://pubmed.ncbi.nlm.nih.gov/33190381/	eng	10.1111/ped.14545	33190381
Ventilator strategies for posttraumatic acute respiratory distress syndrome: airway pressure release ventilation and the role of spontaneous breathing in critically ill patients.	2004	12		Current opinion in critical care	1070-5295 (Print)	10	6	549-57	Habashi N and Andrews P	https://pubmed.ncbi.nlm.nih.gov/15616399/	eng	10.1097/01.ccx.0000145473.01597.13	15616399
Ventilator-associated pneumonia and its prevention.	2012	8		Current opinion in infectious diseases	1473-6527 (Electronic)	25	4	395-404	Bouadma L and Wolff M and Lucet JC	https://pubmed.ncbi.nlm.nih.gov/22744316/	eng	10.1097/QCO.0b013e328355a835	22744316
Ventilator-associated pneumonia in a tertiary care hospital in India: incidence and risk factors.	2009	12	15	Journal of infection in developing countries	1972-2680 (Electronic)	3	10	771-7	Joseph NM and Sistla S and Dutta TK and Badhe AS and Parija SC	https://pubmed.ncbi.nlm.nih.gov/20009278/	eng	10.3855/jidc.396	20009278
Ventilatory support recommendations in children with Sars-CoV-2.	2020	4		Revista da Associacao Medica Brasileira (1992)	1806-9282 (Electronic)	66	4	528-533	Carvalho WB and Rodriguez IS and Motta EHGD and Delgado AF	https://pubmed.ncbi.nlm.nih.gov/32578791/	eng	10.1590/1806-9282.66.4.528	32578791
Ventriculoperitoneal Shunt Insertion Under Monitored Anesthesia Care in a Patient With Severe Pulmonary Hypertension.	2016	7	15	A & A case reports	2325-7237 (Electronic)	7	2	2023-09-27	Burbridge MA and Brodt J and Jaffe RA	https://pubmed.ncbi.nlm.nih.gov/27224039/	eng	10.1213/XAA.0000000000000329	27224039
Volume-assured pressure support mode plus pirfenidone as resuscitation therapy in patients with exacerbation of idiopathic pulmonary fibrosis.	2020			Advances in respiratory medicine	2543-6031 (Electronic)	88	2	147-152	Briones Claudett KH and Briones Claudett MH and Vargas Domenica E and Rodriguez Garcia S and Benites Solis J and Andrade Cabrera C and Grunauer Andrade M	https://pubmed.ncbi.nlm.nih.gov/32383467/	eng	10.5603/ARM.2020.0077	32383467
Wean earlier and automatically with new technology (the WEAN study). A multicenter, pilot randomized controlled trial.	2013	6	1	American journal of respiratory and critical care medicine	1535-4970 (Electronic)	187	11	1203-11	Burns KE and Meade MO and Lessard MR and Hand L and Zhou Q and Keenan SP and Lellouche F	https://pubmed.ncbi.nlm.nih.gov/23525929/	eng	10.1164/rccm.201206-1026OC	23525929
Weaning children from mechanical ventilation with a computer-driven system (closed-loop protocol): a pilot study.	2007	9		Pediatric critical care medicine : a journal of the Society of Critical Care Medicine and the World Federation of Pediatric Intensive and Critical Care Societies	1529-7535 (Print)	8	5	425-32	Jouvet P and Farges C and Hatzakis G and Monir A and Lesage F and Dupic L and Brochard L and Hubert P	https://pubmed.ncbi.nlm.nih.gov/17693913/	eng	10.1097/01.PCC.0000282157.77811.F9	17693913
Weaning critically ill adults from invasive mechanical ventilation: a national survey.	2009	8		Canadian journal of anaesthesia = Journal canadien d'anesthesie	1496-8975 (Electronic)	56	8	567-76	Burns KE and Lellouche F and Loisel F and Slutsky AS and Meret A and Smith O and Saskin R and Meade M	https://pubmed.ncbi.nlm.nih.gov/19582533/	eng	10.1007/s12630-009-9124-8	19582533
Weaning from mechanical ventilation in paediatrics. State of the art.	2014	3		Archivos de bronconeumologia	1579-2129 (Electronic)	50	3	105-12	Valenzuela J and Araneda P and Cruces P	https://pubmed.ncbi.nlm.nih.gov/23542044/	["eng", "spa"]	10.1016/j.arbres.2013.02.003	23542044
Weaning from mechanical ventilation: an open issue.	2007	7		Minerva anestesiologica	0375-9393 (Print)	73	7	417-27	Caroleo S and Agnello F and Abdallah K and Santangelo E and Amantea B	https://pubmed.ncbi.nlm.nih.gov/17637588/	eng		17637588
What happens when the patent ductus arteriosus is treated less aggressively in very low birth weight infants?	2012	5		Journal of perinatology : official journal of the California Perinatal Association	1476-5543 (Electronic)	32	5	344-8	Kaempf JW and Wu YX and Kaempf AJ and Kaempf AM and Wang L and Grunkemeier G	https://pubmed.ncbi.nlm.nih.gov/21818064/	eng	10.1038/jp.2011.102	21818064
Year in review in Intensive Care Medicine 2013: II. Sedation, invasive and noninvasive ventilation, airways, ARDS, ECMO, family satisfaction, end-of-life care, organ donation, informed consent, safety, hematological issues in critically ill patients.	2014	3		Intensive care medicine	1432-1238 (Electronic)	40	3	305-19	Azoulay E and Citerio G and Bakker J and Bassetti M and Benoit D and Cecconi M and Curtis JR and Hernandez G and Herridge M and Jaber S and Joannidis M and Papazian L and Peters M and Singer P and Smith M and Soares M and Torres A and Vieillard-Baron A and Timsit JF	https://pubmed.ncbi.nlm.nih.gov/24458282/	eng	10.1007/s00134-014-3217-8	24458282
Zolpidem and Eszopiclone Pre-medication for PSG: Effects on Staging, Titration, and Adherence.	2018	7	1	Military medicine	1930-613X (Electronic)	183	7	e251-e256	Holley AB and Londeree WA and Sheikh KL and Andrada TF and Powell TA and Khramtsov A and Hostler JM	https://pubmed.ncbi.nlm.nih.gov/29961838/	eng	10.1093/milmed/usx038	29961838
Sedation and analgesia strategies for non-invasive mechanical ventilation: A systematic review and meta-analysis.	2023	9	26	Heart & lung : the journal of critical care	1527-3288 (Electronic)	63		42-50	Yang B and Gao L and Tong Z	https://pubmed.ncbi.nlm.nih.gov/37769542/	eng	10.1016/j.hrtlng.2023.09.005	37769542
Non-invasive ventilatory support and high-flow nasal oxygen as first-line treatment of acute hypoxemic respiratory failure and ARDS.	2021	8		Intensive care medicine	1432-1238 (Electronic)	47	8	851-866	Grieco DL and Maggiore SM and Roca O and Spinelli E and Patel BK and Thille AW and Barbas CSV and de Acilu MG and Cutuli SL and Bongiovanni F and Amato M and Frat JP and Mauri T and Kress JP and Mancebo J and Antonelli M	https://pubmed.ncbi.nlm.nih.gov/34232336/	eng	10.1007/s00134-021-06459-2	34232336	PMC8261815
The opinion of French pulmonologists and palliative care physicians on non-invasive ventilation during palliative sedation at end of life: a nationwide survey.	2021	5	17	BMC palliative care	1472-684X (Electronic)	20	1	68	Guastella V and Piwko G and Greil A and Lambert C and Lautrette A	https://pubmed.ncbi.nlm.nih.gov/34001065/	eng	10.1186/s12904-021-00755-w	34001065	PMC8130279
[A comparative study on clinical effects of dexmedetomidine and midazolam on patients with severe coronavirus disease 2019 on non-invasive ventilation].	2020	6		Zhonghua wei zhong bing ji jiu yi xue	2095-4352 (Print)	32	6	677-680	Xie W and Zhong Z and Li G and Hou G and Huang K and Yu Z	https://pubmed.ncbi.nlm.nih.gov/32684211/	chi	10.3760/cma.j.cn121430-20200305-00187	32684211
Impact of sedation and analgesia during noninvasive positive pressure ventilation on outcome: a marginal structural model causal analysis.	2015	9		Intensive care medicine	1432-1238 (Electronic)	41	9	1586-600	Muriel A and Peñuelas O and Frutos-Vivar F and Arroliga AC and Abraira V and Thille AW and Brochard L and Nin N and Davies AR and Amin P and Du B and Raymondos K and Rios F and Violi DA and Maggiore SM and Soares MA and González M and Abroug F and Bülow HH and Hurtado J and Kuiper MA and Moreno RP and Zeggwagh AA and Villagómez AJ and Jibaja M and Soto L and D'Empaire G and Matamis D and Koh Y an…	https://pubmed.ncbi.nlm.nih.gov/25971392/	eng	10.1007/s00134-015-3854-6	25971392
Remifentanil versus Dexmedetomidine in Cardiac Surgery Patients with Noninvasive Ventilation Intolerance: Protocol for the REDNIVI Trial.	2022	3	4	Reviews in cardiovascular medicine	1530-6550 (Print)	23	3	84	Luo MH and Hao GW and Liu K and Yin K and Yu SJ and Wang H and Su Y and Luo JC and Wei YQ and Wang YH and Pan WQ and Tu GW and Luo Z	https://pubmed.ncbi.nlm.nih.gov/35345251/	eng	10.31083/j.rcm2303084	35345251
The Use of Dexmedetomidine in the Emergency Department: A Cohort Study.	2021	8	22	The western journal of emergency medicine	1936-9018 (Electronic)	22	5	1202-1209	Sinnott J and Holthaus CV and Ablordeppey E and Wessman BT and Roberts BW and Fuller BM	https://pubmed.ncbi.nlm.nih.gov/34546899/	eng	10.5811/westjem.2021.4.50917	34546899	PMC8463063
The Arousal Threshold as a Drug Target to Improve Continuous Positive Airway Pressure Adherence: Secondary Analysis of a Randomized Trial.	2020	12	1	American journal of respiratory and critical care medicine	1535-4970 (Electronic)	202	11	1592-1595	Schmickl CN and Lettieri CJ and Orr JE and DeYoung P and Edwards BA and Owens RL and Malhotra A	https://pubmed.ncbi.nlm.nih.gov/32673496/	eng	10.1164/rccm.202003-0502LE	32673496	PMC7706152
End-of-life care in COVID-19: An audit of pharmacological management in hospital inpatients.	2020	10		Palliative medicine	1477-030X (Electronic)	34	9	1235-1240	Jackson T and Hobson K and Clare H and Weegmann D and Moloughney C and McManus S	https://pubmed.ncbi.nlm.nih.gov/32588748/	eng	10.1177/0269216320935361	32588748
Dexmedetomidine to facilitate non-invasive ventilation after blunt chest trauma: A randomised, double-blind, crossover, placebo-controlled pilot study.	2019	10		Anaesthesia, critical care & pain medicine	2352-5568 (Electronic)	38	5	477-483	Deletombe B and Trouve-Buisson T and Godon A and Falcon D and Giorgis-Allemand L and Bouzat P and Bosson JL and Payen JF	https://pubmed.ncbi.nlm.nih.gov/31319192/	eng	10.1016/j.accpm.2019.06.012	31319192
Respiratory management of acute exacerbation of interstitial pneumonia using high-flow nasal cannula oxygen therapy: a single center cohort study.	2019	1		Journal of thoracic disease	2072-1439 (Print)	11	1	103-112	Ito J and Nagata K and Morimoto T and Kogo M and Fujimoto D and Nakagawa A and Otsuka K and Tomii K	https://pubmed.ncbi.nlm.nih.gov/30863578/	eng	10.21037/jtd.2018.12.114	30863578	PMC6384362
Liberation From Mechanical Ventilation in Critically Ill Adults: An Official American College of Chest Physicians/American Thoracic Society Clinical Practice Guideline: Inspiratory Pressure Augmentation During Spontaneous Breathing Trials, Protocols Minimizing Sedation, and Noninvasive Ventilation Immediately After Extubation.	2017	1		Chest	1931-3543 (Electronic)	151	1	166-180	Ouellette DR and Patel S and Girard TD and Morris PE and Schmidt GA and Truwit JD and Alhazzani W and Burns SM and Epstein SK and Esteban A and Fan E and Ferrer M and Fraser GL and Gong MN and Hough CL and Mehta S and Nanchal R and Pawlik AJ and Schweickert WD and Sessler CN and Strøm T and Kress JP	https://pubmed.ncbi.nlm.nih.gov/27818331/	eng	10.1016/j.chest.2016.10.036	27818331
End-of-Life Discussion, Patient Understanding and Determinants of Preferences in Very Severe COPD Patients: A Multicentric Study.	2016	10		COPD	1541-2563 (Electronic)	13	5	632-8	Carlucci A and Vitacca M and Malovini A and Pierucci P and Guerrieri A and Barbano L and Ceriana P and Balestrino A and Santoro C and Pisani L and Corcione N and Nava S	https://pubmed.ncbi.nlm.nih.gov/27027671/	eng	10.3109/15412555.2016.1154034	27027671
Sedation in non-invasive ventilation: do we know what to do (and why)?	2014			Multidisciplinary respiratory medicine	1828-695X (Print)	9	1	56	Longrois D and Conti G and Mantz J and Faltlhauser A and Aantaa R and Tonner P	https://pubmed.ncbi.nlm.nih.gov/25699177/	eng	10.1186/2049-6958-9-56	25699177	PMC4333891
Dexmedetomidine as Conduit for Non-Invasive Ventilation (NIV) Compliance in COVID-19 and Chronic Obstructive Pulmonary Disease (COPD) Patients in Intensive Care Unit (ICU) Setting: Case Series.	2023	1		Cureus	2168-8184 (Print)	15	1	e33981	Akhtar MH and Haleem S and Tauheed N and Khan D	https://pubmed.ncbi.nlm.nih.gov/36811041/	eng	10.7759/cureus.33981	36811041	PMC9938913
Strategies to achieve adherence to prone positioning in awake COVID-19 patients with high-flow nasal oxygen. A case series.	2022			Canadian journal of respiratory therapy : CJRT = Revue canadienne de la therapie respiratoire : RCTR	1205-9838 (Print)	58		151-154	Busico M and Laiz MM and Urrutia JG and Amado ME and Villalba D and Saavedra SN and Gallardo A and Thille AW	https://pubmed.ncbi.nlm.nih.gov/36284514/	eng	10.29390/cjrt-2022-035	36284514	PMC9518757
The quality and quantity of sleep on dexmedetomidine during high-flow nasal cannula oxygen therapy in critically ill patients.	2022			The journal of medical investigation : JMI	1349-6867 (Electronic)	69	3	266-272	Ueno Y and Sato K and Momota K and Sato H and Nakano Y and Akimoto Y and Nunomura T and Tane N and Itagaki T and Oto J	https://pubmed.ncbi.nlm.nih.gov/36244779/	eng	10.2152/jmi.69.266	36244779
Comparison of clinical safety and efficacy of dexmedetomidine, remifentanil, and propofol in patients who cannot tolerate non-invasive mechanical ventilation: A prospective, randomized, cohort study.	2022			Frontiers in medicine	2296-858X (Print)	9		995799	Altınkaya Çavuş M and Gökbulut Bektaş S and Turan S	https://pubmed.ncbi.nlm.nih.gov/36111123/	eng	10.3389/fmed.2022.995799	36111123	PMC9468549
Comfort During Non-invasive Ventilation.	2022			Frontiers in medicine	2296-858X (Print)	9		874250	Cammarota G and Simonte R and De Robertis E	https://pubmed.ncbi.nlm.nih.gov/35402465/	eng	10.3389/fmed.2022.874250	35402465	PMC8988041
Awake pronation with helmet continuous positive airway pressure for COVID-19 acute respiratory distress syndrome patients outside the ICU: A case series.	2022	2		Medicina intensiva	2173-5727 (Electronic)	46	2	65-71	Paternoster G and Sartini C and Pennacchio E and Lisanti F and Landoni G and Cabrini L	https://pubmed.ncbi.nlm.nih.gov/35115111/	eng	10.1016/j.medine.2020.08.009	35115111	PMC8802662
Utilization of pain and sedation therapy on noninvasive mechanical ventilation in Korean intensive care units: a multi-center prospective observational study.	2020	11		Acute and critical care	2586-6060 (Electronic)	35	4	255-262	Kim T and Kim JS and Choi EY and Chang Y and Choi WI and Hwang JJ and Moon JY and Lee K and Kim SW and Kang HK and Sim YS and Park TS and Park SY and Park S and Cho JH	https://pubmed.ncbi.nlm.nih.gov/33161687/	eng	10.4266/acc.2020.00164	33161687	PMC7808848
Ten important articles on noninvasive ventilation in critically ill patients and insights for the future: A report of expert opinions.	2017	9	4	BMC anesthesiology	1471-2253 (Electronic)	17	1	122	Cortegiani A and Russotto V and Antonelli M and Azoulay E and Carlucci A and Conti G and Demoule A and Ferrer M and Hill NS and Jaber S and Navalesi P and Pelosi P and Scala R and Gregoretti C	https://pubmed.ncbi.nlm.nih.gov/28870157/	eng	10.1186/s12871-017-0409-0	28870157	PMC5584318
[Noninvasive ventilation and sedation: evidence and practical tools for its utilization].	2017	6		Giornale italiano di cardiologia (2006)	1827-6806 (Print)	18	6	513-518	Battistoni I and Marini M and Caretta G and Vagnarelli F and Lucà F and Biscottini E and Lavorgna A and Procaccini V and Riva L and Vianello G and Aspromonte N and Iacoviello M and De Maria R and Valente S and Gulizia MM	https://pubmed.ncbi.nlm.nih.gov/28631765/	ita	10.1714/2700.27612	28631765
Role of sedation for agitated patients undergoing noninvasive ventilation: clinical practice in a tertiary referral hospital.	2015	7	13	BMC pulmonary medicine	1471-2466 (Electronic)	15		71	Matsumoto T and Tomii K and Tachikawa R and Otsuka K and Nagata K and Otsuka K and Nakagawa A and Mishima M and Chin K	https://pubmed.ncbi.nlm.nih.gov/26164393/	eng	10.1186/s12890-015-0072-5	26164393	PMC4499444
Efficacy and safety of early dexmedetomidine during noninvasive ventilation for patients with acute respiratory failure: a randomized, double-blind, placebo-controlled pilot study.	2014	6		Chest	1931-3543 (Electronic)	145	6	1204-1212	Devlin JW and Al-Qadheeb NS and Chi A and Roberts RJ and Qawi I and Garpestad E and Hill NS	https://pubmed.ncbi.nlm.nih.gov/24577019/	eng	10.1378/chest.13-1448	24577019
Dexmedetomidine versus midazolam for the sedation of patients with non-invasive ventilation failure.	2012			Internal medicine (Tokyo, Japan)	1349-7235 (Electronic)	51	17	2299-305	Huang Z and Chen YS and Yang ZL and Liu JY	https://pubmed.ncbi.nlm.nih.gov/22975538/	eng	10.2169/internalmedicine.51.7810	22975538
Sedation during non-invasive ventilation.	2012	7		Minerva anestesiologica	1827-1596 (Electronic)	78	7	842-6	Hilbert G and Clouzeau B and Nam Bui H and Vargas F	https://pubmed.ncbi.nlm.nih.gov/22580593/	eng		22580593
Rescue treatment for noninvasive ventilation failure due to interface intolerance with remifentanil analgosedation: a pilot study.	2010	12		Intensive care medicine	1432-1238 (Electronic)	36	12	2060-5	Rocco M and Conti G and Alessandri E and Morelli A and Spadetta G and Laderchi A and Di Santo C and Francavilla S and Pietropaoli P	https://pubmed.ncbi.nlm.nih.gov/20848080/	eng	10.1007/s00134-010-2026-y	20848080
Sedation during noninvasive mechanical ventilation with dexmedetomidine or midazolam: A randomized, double-blind, prospective study.	2010	6		Current therapeutic research, clinical and experimental	0011-393X (Print)	71	3	141-53	Senoglu N and Oksuz H and Dogan Z and Yildiz H and Demirkiran H and Ekerbicer H	https://pubmed.ncbi.nlm.nih.gov/24683260/	eng	10.1016/j.curtheres.2010.06.003	24683260	PMC3967280
Dexmedetomidine facilitates induction of noninvasive positive pressure ventilation for acute respiratory failure in patients with severe asthma.	2009			Journal of anesthesia	1438-8359 (Electronic)	23	1	147-50	Takasaki Y and Kido T and Semba K	https://pubmed.ncbi.nlm.nih.gov/19234843/	eng	10.1007/s00540-008-0712-5	19234843
Survey of sedation practices during noninvasive positive-pressure ventilation to treat acute respiratory failure.	2007	10		Critical care medicine	0090-3493 (Print)	35	10	2298-302	Devlin JW and Nava S and Fong JJ and Bahhady I and Hill NS	https://pubmed.ncbi.nlm.nih.gov/17717491/	eng	10.1097/01.CCM.0000284512.21942.F8	17717491
Remifentanil-based sedation to treat noninvasive ventilation failure: a preliminary study.	2007	1		Intensive care medicine	0342-4642 (Print)	33	1	82-7	Constantin JM and Schneider E and Cayot-Constantin S and Guerin R and Bannier F and Futier E and Bazin JE	https://pubmed.ncbi.nlm.nih.gov/17103141/	eng	10.1007/s00134-006-0447-4	17103141
The role of dexmedetomidine in ARDS: an approach to non-intensive care sedation.	2023			Frontiers in medicine	2296-858X (Print)	10		1224242	Simioli F and Annunziata A and Coppola A and Imitazione P and Mirizzi AI and Marotta A and D'Angelo R and Fiorentino G	https://pubmed.ncbi.nlm.nih.gov/37720511/	eng	10.3389/fmed.2023.1224242	37720511	PMC10502206
Ketamine Sedation for Noninvasive Ventilation in Distressed Elderly Patients with Acute Decompensated Heart Failure: Is it Safe?	2022	10		Indian journal of critical care medicine : peer-reviewed, official publication of Indian Society of Critical Care Medicine	0972-5229 (Print)	26	10	1161	Karim HMR and Esquinas AM	https://pubmed.ncbi.nlm.nih.gov/36876198/	eng	10.5005/jp-journals-10071-24335	36876198	PMC9983677
Role of Sedation and Analgesia during Noninvasive Ventilation: Systematic Review of Recent Evidence and Recommendations.	2022	8		Indian journal of critical care medicine : peer-reviewed, official publication of Indian Society of Critical Care Medicine	0972-5229 (Print)	26	8	938-948	Karim HM and Šarc I and Calandra C and Spadaro S and Mina B and Ciobanu LD and Gonçalves G and Caldeira V and Cabrita B and Perren A and Fiorentino G and Utku T and Piervincenzi E and El-Khatib M and Alpay N and Ferrari R and Abdelrahim ME and Saeed H and Madney YM and Harb HS and Vargas N and Demirkiran H and Bhakta P and Papadakos P and Gómez-Ríos MÁ and Abad A and Alqahtani JS and Hadda V and …	https://pubmed.ncbi.nlm.nih.gov/36042773/	eng	10.5005/jp-journals-10071-23950	36042773	PMC9363803
Influencing factors of noninvasive positive pressure ventilation in the treatment of respiratory failure: a 10-year study in one single center.	2021	12	3	European journal of medical research	2047-783X (Electronic)	26	1	136	Wang J and Bian S and Tang X and Ye S and Meng S and Lei W	https://pubmed.ncbi.nlm.nih.gov/34861893/	eng	10.1186/s40001-021-00615-6	34861893	PMC8641230
Epidural morphine in COVID ARDS patients with high respiratory drive: a structured summary of a study protocol for a randomised controlled trial.	2021	9	16	Trials	1745-6215 (Electronic)	22	1	632	Tripathy S and Rao PB	https://pubmed.ncbi.nlm.nih.gov/34530881/	eng	10.1186/s13063-021-05570-5	34530881	PMC8443904
Dexmedetomidine in critically ill adults requiring noninvasive ventilation.	2022	3		Academic emergency medicine : official journal of the Society for Academic Emergency Medicine	1553-2712 (Electronic)	29	3	384-386	Long B and Gottlieb M	https://pubmed.ncbi.nlm.nih.gov/34374168/	eng	10.1111/acem.14368	34374168
Butorphanol versus Propofol in Patients Undergoing Noninvasive Ventilation: A Prospective Observational Study.	2021			International journal of general medicine	1178-7074 (Print)	14		983-992	Wang X and Meng J	https://pubmed.ncbi.nlm.nih.gov/33790627/	eng	10.2147/IJGM.S297356	33790627	PMC7997559
Safety and Efficacy of Dexmedetomidine in Acutely Ill Adults Requiring Noninvasive Ventilation: A Systematic Review and Meta-analysis of Randomized Trials.	2021	6		Chest	1931-3543 (Electronic)	159	6	2274-2288	Lewis K and Piticaru J and Chaudhuri D and Basmaji J and Fan E and Møller MH and Devlin JW and Alhazzani W	https://pubmed.ncbi.nlm.nih.gov/33434496/	eng	10.1016/j.chest.2020.12.052	33434496	PMC8579314
Remifentanil versus dexmedetomidine for treatment of cardiac surgery patients with moderate to severe noninvasive ventilation intolerance (REDNIVIN): a prospective, cohort study.	2020	10		Journal of thoracic disease	2072-1439 (Print)	12	10	5857-5868	Hao GW and Luo JC and Xue Y and Ma GG and Su Y and Hou JY and Yu SJ and Liu K and Zheng JL and Tu GW and Luo Z	https://pubmed.ncbi.nlm.nih.gov/33209418/	eng	10.21037/jtd-20-1678	33209418	PMC7656397
Utilization of pain and sedation therapy on noninvasive mechanical ventilation in Korean intensive care units: a multi-center prospective observational study.	2020	11		Acute and critical care	2586-6060 (Electronic)	35	4	255-262	Kim T and Kim JS and Choi EY and Chang Y and Choi WI and Hwang JJ and Moon JY and Lee K and Kim SW and Kang HK and Sim YS and Park TS and Park SY and Park S and Cho JH	https://pubmed.ncbi.nlm.nih.gov/33161687/	eng	10.4266/acc.2020.00164	33161687	PMC7808848
Target-controlled infusion of propofol for sedation in patients with non-invasive ventilation failure due to low tolerance: a preliminary study.	2010	10		Intensive care medicine	1432-1238 (Electronic)	36	10	1675-1680	Clouzeau B and Bui HN and Vargas F and Grenouillet-Delacre M and Guilhon E and Gruson D and Hilbert G	https://pubmed.ncbi.nlm.nih.gov/20458462/	eng	10.1007/s00134-010-1904-7	20458462
The efficacy of dexmedetomidine in patients with noninvasive ventilation: a preliminary study.	2008	7		Anesthesia and analgesia	1526-7598 (Electronic)	107	1	167-70	Akada S and Takeda S and Yoshida Y and Nakazato K and Mori M and Hongo T and Tanaka K and Sakamoto A	https://pubmed.ncbi.nlm.nih.gov/18635484/	eng	10.1213/ane.0b013e3181732dc2	18635484
Effect of dexmedetomidine or propofol sedation on haemodynamic stability of patients after thoracic surgery.	2018			Anaesthesiology intensive therapy	1731-2531 (Electronic)	50	5	359-366	Białka S and Copik M and Karpe J and Przybyła M and Śliwczyńska M and Czyżewski D and Misiołek H	https://pubmed.ncbi.nlm.nih.gov/30615795/	eng	10.5603/AIT.a2018.0046	30615795
High-flow nasal oxygen vs high-flow face mask: a randomized crossover trial in extubated patients.	2010	9		Journal of critical care	1557-8615 (Electronic)	25	3	463-8	Tiruvoipati R and Lewis D and Haji K and Botha J	https://pubmed.ncbi.nlm.nih.gov/19781896/	eng	10.1016/j.jcrc.2009.06.050	19781896
Improving Obstuctive Sleep Apnea Care in the Postanesthesia Care Unit.	2022	2		Journal of perianesthesia nursing : official journal of the American Society of PeriAnesthesia Nurses	1532-8473 (Electronic)	37	1	40-43	Broadhead P and Cook J and Johnson T and Nahass B and Miltner R and McMullan S	https://pubmed.ncbi.nlm.nih.gov/34802923/	eng	10.1016/j.jopan.2021.07.007	34802923
Prevent deterioration and long-term ventilation: intensive care following thoracic surgery.	2021	2	1	Current opinion in anaesthesiology	1473-6500 (Electronic)	34	1	20-24	Kalbhenn J	https://pubmed.ncbi.nlm.nih.gov/33315639/	eng	10.1097/ACO.0000000000000944	33315639
Nasal high flow improves ventilation during propofol sedation: A randomized cross-over study in healthy volunteers.	2020	6		Respiratory physiology & neurobiology	1878-1519 (Electronic)	277		103429	Mishima G and Sanuki T and Revie J and Pinkham M and Watanabe T and Kurata S and Tatkov S and Ayuse T	https://pubmed.ncbi.nlm.nih.gov/32173607/	eng	10.1016/j.resp.2020.103429	32173607
Caring for the patient with obstructive sleep apnea: implications for health care providers in postanesthesia care.	2012	10		Journal of perianesthesia nursing : official journal of the American Society of PeriAnesthesia Nurses	1532-8473 (Electronic)	27	5	329-40	Diffee PD and Beach MM and Cuellar NG	https://pubmed.ncbi.nlm.nih.gov/23021446/	eng	10.1016/j.jopan.2012.05.012	23021446
Weaning from mechanical ventilation.	2012	2		Current opinion in anaesthesiology	1473-6500 (Electronic)	25	1	42-7	BouAkl I and Bou-Khalil P and Kanazi G and Ayoub C and El-Khatib M	https://pubmed.ncbi.nlm.nih.gov/22142985/	eng	10.1097/ACO.0b013e32834e6430	22142985
Validation of a new non-invasive automatic monitor of respiratory rate for postoperative subjects.	2011	9		British journal of anaesthesia	1471-6771 (Electronic)	107	3	462-9	Drummond GB and Bates A and Mann J and Arvind DK	https://pubmed.ncbi.nlm.nih.gov/21685112/	eng	10.1093/bja/aer153	21685112
Postoperative pain management of the obese patient.	2011	3		Best practice & research. Clinical anaesthesiology	1753-3740 (Print)	25	1	73-81	Schug SA and Raymann A	https://pubmed.ncbi.nlm.nih.gov/21516915/	eng	10.1016/j.bpa.2010.12.001	21516915
Evidence-based management approaches for patients with severe chronic obstructive pulmonary disease (COPD): A practice review.	2022	5		Palliative medicine	1477-030X (Electronic)	36	5	770-782	Fu Y and Chapman EJ and Boland AC and Bennett MI	https://pubmed.ncbi.nlm.nih.gov/35311415/	eng	10.1177/02692163221079697	35311415	PMC9087316
The opinion of French pulmonologists and palliative care physicians on non-invasive ventilation during palliative sedation at end of life: a nationwide survey.	2021	5	17	BMC palliative care	1472-684X (Electronic)	20	1	68	Guastella V and Piwko G and Greil A and Lambert C and Lautrette A	https://pubmed.ncbi.nlm.nih.gov/34001065/	eng	10.1186/s12904-021-00755-w	34001065	PMC8130279
[Choosing wisely recommendations in intensive care medicine].	2017	6		Der Internist	1432-1289 (Electronic)	58	6	550-555	Riessen R and Kluge S and Janssens U and Kierdorf H and Bodmann KF and Busch HJ and John S and Möckel M	https://pubmed.ncbi.nlm.nih.gov/28488056/	ger	10.1007/s00108-017-0250-z	28488056
[Treatment of acute heart failure].	2015	8		Herz	1615-6692 (Electronic)	40	5	823-31; quiz 832-4	Simonis G and Spitzer SG and Stumpf J and Dörr R	https://pubmed.ncbi.nlm.nih.gov/26216540/	ger	10.1007/s00059-015-4336-x	26216540
Recent advances in uniportal video-assisted thoracoscopic surgery.	2015	2		Chinese journal of cancer research = Chung-kuo yen cheng yen chiu	1000-9604 (Print)	27	1	90-3	Gonzalez-Rivas D	https://pubmed.ncbi.nlm.nih.gov/25717231/	eng	10.3978/j.issn.1000-9604.2015.02.03	25717231	PMC4329174
Management of acute heart failure and the effect of systolic blood pressure on the use of intravenous therapies.	2013	9		European heart journal. Acute cardiovascular care	2048-8734 (Electronic)	2	3	219-25	Tarvasmäki T and Harjola VP and Tolonen J and Siirilä-Waris K and Nieminen MS and Lassus J	https://pubmed.ncbi.nlm.nih.gov/24222833/	eng	10.1177/2048872613492440	24222833	PMC3821822
Improving survival in decompensated cirrhosis.	2012			International journal of hepatology	2090-3456 (Electronic)	2012		318627	Mukerji AN and Patel V and Jain A	https://pubmed.ncbi.nlm.nih.gov/22811919/	eng	10.1155/2012/318627	22811919	PMC3395145
Airway management and morbid obesity.	2010	11		European journal of anaesthesiology	1365-2346 (Electronic)	27	11	923-7	Kristensen MS	https://pubmed.ncbi.nlm.nih.gov/20689440/	eng	10.1097/EJA.0b013e32833d91aa	20689440
Laryngeal dyskinesia: an under-recognized condition.	2007	4		Emergency medicine Australasia : EMA	1742-6731 (Print)	19	2	96-104	Lawrence SG	https://pubmed.ncbi.nlm.nih.gov/17448094/	eng	10.1111/j.1742-6723.2007.00912.x	17448094
Potential complications of obstructive sleep apnea in patients undergoing gastric bypass surgery.	2005	7		Critical care nursing quarterly	0887-9303 (Print)	28	3	293-9	Deutzer J	https://pubmed.ncbi.nlm.nih.gov/16041230/	eng	10.1097/00002727-200507000-00009	16041230
[A comparative study on clinical effects of dexmedetomidine and midazolam on patients with severe coronavirus disease 2019 on non-invasive ventilation].	2020	6		Zhonghua wei zhong bing ji jiu yi xue	2095-4352 (Print)	32	6	677-680	Xie W and Zhong Z and Li G and Hou G and Huang K and Yu Z	https://pubmed.ncbi.nlm.nih.gov/32684211/	chi		China			10.3760/cma.j.cn121430-20200305-00187	32684211
Comfort During Non-invasive Ventilation.	2022			Frontiers in medicine	2296-858X (Print)	9		874250	Cammarota G and Simonte R and De Robertis E	https://pubmed.ncbi.nlm.nih.gov/35402465/	eng		Switzerland			10.3389/fmed.2022.874250	35402465	PMC8988041
